# Supplementary material for: A mechanistic framework for a priori pharmacokinetic predictions of orally inhaled drugs
Source: PLoS Comput Biol. 2020 Dec 15;16(12):e1008466. doi: 10.1371/journal.pcbi.1008466 (PMC7771877; doi:10.1371/journal.pcbi.1008466)
Supplement: S1 File — MATLAB scripts used for solving the PDE model and for evaluating it against clinical and experimental data. (ZIP) [file pcbi.1008466.s008.zip]

Archive with 107 entries (94 files):
- data/
- data/.DS_Store
- data/PK/
- data/PK/.DS_Store
- data/PK/HarrisonTattersfield_data.csv
- data/PK/Moellmann2001_data.csv
- data/PK/Smith2008_PSL_Gold_6Subjects.csv
- data/PK/Smith2008_fittedModelParameters.csv
- data/deposition/
- data/deposition/Bud_Turbohaler_asthmatic_1200ug.txt
- data/deposition/Bud_Turbohaler_asthmatic_800ug.txt
- data/deposition/Bud_Turbohaler_asthmatic_800ug_2FoldLarger.txt
- data/deposition/Bud_Turbohaler_asthmatic_800ug_2FoldSmaller.txt
- data/deposition/Bud_Turbohaler_healthy_1000ug.txt
- data/deposition/Bud_Turbohaler_healthy_1200ug.txt
- data/deposition/Bud_Turbohaler_healthy_400ug.txt
- data/deposition/FP_Diskus_asthmatic_1000ug.txt
- data/deposition/FP_Diskus_asthmatic_250ug.txt
- data/deposition/FP_Diskus_asthmatic_250ug_2FoldLarger.txt
- data/deposition/FP_Diskus_asthmatic_250ug_2FoldSmaller.txt
- data/deposition/FP_Diskus_healthy_1000ug.txt
- data/deposition/FP_Diskus_healthy_200ug.txt
- data/deposition/FP_Diskus_healthy_500ug.txt
- data/deposition/FP_chamber_asthmatic_1,5um_50ug.txt
- data/deposition/FP_chamber_asthmatic_3,0um_50ug.txt
- data/deposition/FP_chamber_asthmatic_6,0um_50ug.txt
- data/deposition/Gold_healthy_Xug_5,0um_aero.txt
- data/deposition/Scenario_100mL.txt
- data/deposition/Scenario_150mL.txt
- data/deposition/Scenario_200mL.txt
- data/deposition/Scenario_250mL.txt
- data/deposition/Scenario_300mL.txt
- data/dissolution/
- data/dissolution/.DS_Store
- data/dissolution/Rohrschneider2015_dissolution.csv
- functions/
- functions/P_Qbr.m
- functions/P_aELF.m
- functions/P_aTis.m
- functions/P_hELF.m
- functions/aero2geom.m
- functions/conserving_projection.m
- functions/deposition_summary.m
- functions/diam2vol.m
- functions/get_absorb.m
- functions/get_alveolar_kinetics.m
- functions/get_bronchial_kinetics.m
- functions/get_cilspeed.m
- functions/get_dissol.m
- functions/hofmannsturm.m
- functions/int_ds.m
- functions/int_dx.m
- functions/int_dxds.m
- functions/interp1constextrap.m
- functions/interpolator.m
- functions/plot_amounts.m
- functions/plot_brconc.m
- functions/polish.m
- functions/project_deposition_1D.m
- functions/project_deposition_2D.m
- functions/read_deposition.m
- functions/shadedplot.m
- functions/shadedplot2.m
- functions/vol2diam.m
- initialize_wd.m
- kinetics/
- kinetics/cilspeed_exponential.m
- kinetics/cilspeed_fit.m
- kinetics/dissol_boger_corr.m
- kinetics/dissol_cap.m
- kinetics/dissol_satur.m
- kinetics/dissol_trunc_satur.m
- kinetics/dissol_trunc_unsatur.m
- kinetics/dissol_unsatur.m
- models/
- models/saturable_2D_upwind_IE.m
- physiol_subst/
- physiol_subst/.DS_Store
- physiol_subst/input_physiology.m
- physiol_subst/physiology_alveolar.m
- physiol_subst/physiology_bronchial.m
- physiol_subst/physiology_systemic.m
- physiol_subst/properties_physiology.m
- physiol_subst/properties_substance.m
- results/
- results/.DS_Store
- results/archive/
- results/archive/.DS_Store
- results/cache/
- results/cache/.DS_Store
- results/current/
- results/current/.DS_Store
- scripts/
- scripts/overview.txt
- scripts/simulation_PKindexTable.m
- scripts/simulation_PKstudiesHealthy.m
- scripts/simulation_healthyVsAsthmatic.m
- scripts/simulation_particleSizeFP.m
- scripts/simulation_sensitivityAnalysis_Bud.m
- scripts/simulation_sensitivityAnalysis_FP.m
- scripts/simulation_supplement_depositionPatterns.m
- scripts/simulation_supplement_dissolution.m
- scripts/simulation_supplement_gof_Fig3_4.m
- scripts/simulation_supplement_impactInhalationVolume.m
- scripts/simulation_supplement_impactSolubility.m
- scripts/simulation_supplement_liningfluid.m
- scripts/simulation_unsolubleParticleRetention.m
