# Supplementary material for: A mechanistic framework for a priori pharmacokinetic predictions of orally inhaled drugs
Source: PLoS Comput Biol. 2020 Dec 15;16(12):e1008466. doi: 10.1371/journal.pcbi.1008466 (PMC7771877; doi:10.1371/journal.pcbi.1008466)
Supplement: S1 File — MATLAB scripts used for solving the PDE model and for evaluating it against clinical and experimental data. (ZIP) [file pcbi.1008466.s008.zip › data/PK/HarrisonTattersfield_data.csv]

Dose_µg	Dosing_regimen	Drug	Population	Time_h	Conc_pg/mL	Conc_pg/L	Conc_g/L	MW_g/mol	Conc_nmol/L	Device	Reference
1000	Single Dose	Fluticasone_Propionate	Asthma	0	0	0	0	500.57	0	Diskus	Harrison and Tattersfield
1000	Single Dose	Fluticasone_Propionate	Asthma	0.075018157	27.61506276	27615.06276	2.76151E-08	500.57	0.055167235	Diskus	Harrison and Tattersfield
1000	Single Dose	Fluticasone_Propionate	Asthma	0.131461736	52.44072524	52440.72524	5.24407E-08	500.57	0.104762022	Diskus	Harrison and Tattersfield
1000	Single Dose	Fluticasone_Propionate	Asthma	0.34328905	49.09344491	49093.44491	4.90934E-08	500.57	0.098075084	Diskus	Harrison and Tattersfield
1000	Single Dose	Fluticasone_Propionate	Asthma	0.528623489	70.85076709	70850.76709	7.08508E-08	500.57	0.141540178	Diskus	Harrison and Tattersfield
1000	Single Dose	Fluticasone_Propionate	Asthma	0.713276646	77.82426778	77824.26778	7.78243E-08	500.57	0.155471298	Diskus	Harrison and Tattersfield
1000	Single Dose	Fluticasone_Propionate	Asthma	0.980197829	70.013947	70013.947	7.00139E-08	500.57	0.139868444	Diskus	Harrison and Tattersfield
1000	Single Dose	Fluticasone_Propionate	Asthma	1.976000874	78.94002789	78940.02789	7.894E-08	500.57	0.157700277	Diskus	Harrison and Tattersfield
1000	Single Dose	Fluticasone_Propionate	Asthma	2.988707428	54.67224547	54672.24547	5.46722E-08	500.57	0.10921998	Diskus	Harrison and Tattersfield
1000	Single Dose	Fluticasone_Propionate	Asthma	3.984124842	55.23012552	55230.12552	5.52301E-08	500.57	0.11033447	Diskus	Harrison and Tattersfield
1000	Single Dose	Fluticasone_Propionate	Asthma	5.992325936	33.19386332	33193.86332	3.31939E-08	500.57	0.066312131	Diskus	Harrison and Tattersfield
1000	Single Dose	Fluticasone_Propionate	Asthma	7.992171683	29.84658298	29846.58298	2.98466E-08	500.57	0.059625193	Diskus	Harrison and Tattersfield
1000	Single Dose	Fluticasone_Propionate	Healthy volunteer	0	0	0	0	500.57	0	Diskus	Harrison and Tattersfield
1000	Single Dose	Fluticasone_Propionate	Healthy volunteer	0.076162197	52.44072524	52440.72524	5.24407E-08	500.57	0.104762022	Diskus	Harrison and Tattersfield
1000	Single Dose	Fluticasone_Propionate	Healthy volunteer	0.169125067	69.73500697	69735.00697	6.9735E-08	500.57	0.139311199	Diskus	Harrison and Tattersfield
1000	Single Dose	Fluticasone_Propionate	Healthy volunteer	0.335332189	76.42956764	76429.56764	7.64296E-08	500.57	0.152685074	Diskus	Harrison and Tattersfield
1000	Single Dose	Fluticasone_Propionate	Healthy volunteer	0.511180096	92.32914923	92329.14923	9.23291E-08	500.57	0.184448028	Diskus	Harrison and Tattersfield
1000	Single Dose	Fluticasone_Propionate	Healthy volunteer	0.733792235	123.0125523	123012.5523	1.23013E-07	500.57	0.245744955	Diskus	Harrison and Tattersfield
1000	Single Dose	Fluticasone_Propionate	Healthy volunteer	0.982678724	123.8493724	123849.3724	1.23849E-07	500.57	0.24741669	Diskus	Harrison and Tattersfield
1000	Single Dose	Fluticasone_Propionate	Healthy volunteer	1.987608378	130.8228731	130822.8731	1.30823E-07	500.57	0.26134781	Diskus	Harrison and Tattersfield
1000	Single Dose	Fluticasone_Propionate	Healthy volunteer	2.991291158	110.7391911	110739.1911	1.10739E-07	500.57	0.221226184	Diskus	Harrison and Tattersfield
1000	Single Dose	Fluticasone_Propionate	Healthy volunteer	3.994588306	82.28730823	82287.30823	8.22873E-08	500.57	0.164387215	Diskus	Harrison and Tattersfield
1000	Single Dose	Fluticasone_Propionate	Healthy volunteer	6.003085051	66.66666667	66666.66667	6.66667E-08	500.57	0.133181506	Diskus	Harrison and Tattersfield
1000	Single Dose	Fluticasone_Propionate	Healthy volunteer	7.984240531	57.74058577	57740.58577	5.77406E-08	500.57	0.115349673	Diskus	Harrison and Tattersfield
1200	Single Dose	Budesonide	Asthma	0.008853396	0	0	0	430.53	0	Turbohaler	Harrison and Tattersfield
1200	Single Dose	Budesonide	Asthma	0.077084993	2089.572193	2089572.193	2.08957E-06	430.53	4.853488009	Turbohaler	Harrison and Tattersfield
1200	Single Dose	Budesonide	Asthma	0.139686919	2274.064171	2274064.171	2.27406E-06	430.53	5.282010943	Turbohaler	Harrison and Tattersfield
1200	Single Dose	Budesonide	Asthma	0.334058672	2049.465241	2049465.241	2.04947E-06	430.53	4.76033085	Turbohaler	Harrison and Tattersfield
1200	Single Dose	Budesonide	Asthma	0.502000607	1881.016043	1881016.043	1.88102E-06	430.53	4.36907078	Turbohaler	Harrison and Tattersfield
1200	Single Dose	Budesonide	Asthma	0.723276254	1760.695187	1760695.187	1.7607E-06	430.53	4.089599301	Turbohaler	Harrison and Tattersfield
1200	Single Dose	Budesonide	Asthma	0.980190674	1700.534759	1700534.759	1.70053E-06	430.53	3.949863562	Turbohaler	Harrison and Tattersfield
1200	Single Dose	Budesonide	Asthma	1.989643778	1299.465241	1299465.241	1.29947E-06	430.53	3.018291967	Turbohaler	Harrison and Tattersfield
1200	Single Dose	Budesonide	Asthma	2.990539785	1002.673797	1002673.797	1.00267E-06	430.53	2.328928987	Turbohaler	Harrison and Tattersfield
1200	Single Dose	Budesonide	Asthma	3.991495051	725.9358289	725935.8289	7.25936E-07	430.53	1.686144587	Turbohaler	Harrison and Tattersfield
1200	Single Dose	Budesonide	Asthma	6.003088615	449.197861	449197.861	4.49198E-07	430.53	1.043360186	Turbohaler	Harrison and Tattersfield
1200	Single Dose	Budesonide	Asthma	7.997473167	348.9304813	348930.4813	3.4893E-07	430.53	0.810467287	Turbohaler	Harrison and Tattersfield
1200	Single Dose	Budesonide	Healthy volunteer	-2.37039E-05	-4.010695187	-4010.695187	-4.0107E-09	430.53	-0.009315716	Turbohaler	Harrison and Tattersfield
1200	Single Dose	Budesonide	Healthy volunteer	0.086898396	2410.427807	2410427.807	2.41043E-06	430.53	5.598745285	Turbohaler	Harrison and Tattersfield
1200	Single Dose	Budesonide	Healthy volunteer	0.157417416	2274.064171	2274064.171	2.27406E-06	430.53	5.282010943	Turbohaler	Harrison and Tattersfield
1200	Single Dose	Budesonide	Healthy volunteer	0.33508979	2398.395722	2398395.722	2.3984E-06	430.53	5.570798137	Turbohaler	Harrison and Tattersfield
1200	Single Dose	Budesonide	Healthy volunteer	0.510854003	1877.005348	1877005.348	1.87701E-06	430.53	4.359755064	Turbohaler	Harrison and Tattersfield
1200	Single Dose	Budesonide	Healthy volunteer	0.722802177	1600.26738	1600267.38	1.60027E-06	430.53	3.716970663	Turbohaler	Harrison and Tattersfield
1200	Single Dose	Budesonide	Healthy volunteer	0.979586225	1495.989305	1495989.305	1.49599E-06	430.53	3.474762049	Turbohaler	Harrison and Tattersfield
1200	Single Dose	Budesonide	Healthy volunteer	1.980280749	1131.016043	1131016.043	1.13102E-06	430.53	2.627031897	Turbohaler	Harrison and Tattersfield
1200	Single Dose	Budesonide	Healthy volunteer	2.998859844	818.1818182	818181.8182	8.18182E-07	430.53	1.900406053	Turbohaler	Harrison and Tattersfield
1200	Single Dose	Budesonide	Healthy volunteer	4.009024064	657.7540107	657754.0107	6.57754E-07	430.53	1.527777415	Turbohaler	Harrison and Tattersfield
1200	Single Dose	Budesonide	Healthy volunteer	6.002697501	316.8449198	316844.9198	3.16845E-07	430.53	0.73594156	Turbohaler	Harrison and Tattersfield
1200	Single Dose	Budesonide	Healthy volunteer	7.979470076	256.684492	256684.492	2.56684E-07	430.53	0.596205821	Turbohaler	Harrison and Tattersfield
