# Supplementary material for: A mechanistic framework for a priori pharmacokinetic predictions of orally inhaled drugs
Source: PLoS Comput Biol. 2020 Dec 15;16(12):e1008466. doi: 10.1371/journal.pcbi.1008466 (PMC7771877; doi:10.1371/journal.pcbi.1008466)
Supplement: S1 File — MATLAB scripts used for solving the PDE model and for evaluating it against clinical and experimental data. (ZIP) [file pcbi.1008466.s008.zip › data/PK/Moellmann2001_data.csv]

Dose_ug	Dosing_regimen	Drug	Time_h	Conc_ng/mL	Conc_ng/L	Conc_g/L	MW_g/mol	Conc_nmol/L	Device	Reference
200	Single Dose	Fluticasone_Propionate	0	0	0	0	500.57	0	Diskus	Möllmann et al.
200	Single Dose	Fluticasone_Propionate	0.17	0.02050122	20.50122017	2.05E-08	500.57	0.040955751	Diskus	Möllmann et al.
200	Single Dose	Fluticasone_Propionate	0.33	0.027692692	27.69269166	2.77E-08	500.57	0.055322316	Diskus	Möllmann et al.
200	Single Dose	Fluticasone_Propionate	0.5	0.028409739	28.40973917	2.84E-08	500.57	0.056754778	Diskus	Möllmann et al.
200	Single Dose	Fluticasone_Propionate	1	0.033078867	33.0788673	3.31E-08	500.57	0.066082401	Diskus	Möllmann et al.
200	Single Dose	Fluticasone_Propionate	1.5	0.033431053	33.43105251	3.34E-08	500.57	0.066785969	Diskus	Möllmann et al.
200	Single Dose	Fluticasone_Propionate	2	0.031984677	31.98467658	3.20E-08	500.57	0.063896511	Diskus	Möllmann et al.
200	Single Dose	Fluticasone_Propionate	3	0.023336133	23.33613286	2.33E-08	500.57	0.04661912	Diskus	Möllmann et al.
200	Single Dose	Fluticasone_Propionate	4	0.01612723	16.12723037	1.61E-08	500.57	0.032217733	Diskus	Möllmann et al.
200	Single Dose	Fluticasone_Propionate	6	0.009622302	9.622302158	9.62E-09	500.57	0.01922269	Diskus	Möllmann et al.
200	Single Dose	Fluticasone_Propionate	8	0.008152949	8.152949006	8.15E-09	500.57	0.01628733	Diskus	Möllmann et al.
500	Single Dose	Fluticasone_Propionate	0	0	0	0	500.57	0	Diskus	Möllmann et al.
500	Single Dose	Fluticasone_Propionate	0.17	0.046760609	46.76060913	4.68E-08	500.57	0.093414725	Diskus	Möllmann et al.
500	Single Dose	Fluticasone_Propionate	0.33	0.066542801	66.542801	6.65E-08	500.57	0.132934057	Diskus	Möllmann et al.
500	Single Dose	Fluticasone_Propionate	0.5	0.072655136	72.6551358	7.27E-08	500.57	0.145144807	Diskus	Möllmann et al.
500	Single Dose	Fluticasone_Propionate	1	0.08307966	83.07965962	8.31E-08	500.57	0.165970113	Diskus	Möllmann et al.
500	Single Dose	Fluticasone_Propionate	1.5	0.089546557	89.54655659	8.95E-08	500.57	0.17888918	Diskus	Möllmann et al.
500	Single Dose	Fluticasone_Propionate	2	0.083423525	83.4235255	8.34E-08	500.57	0.166657062	Diskus	Möllmann et al.
500	Single Dose	Fluticasone_Propionate	3	0.064344119	64.34411942	6.43E-08	500.57	0.128541701	Diskus	Möllmann et al.
500	Single Dose	Fluticasone_Propionate	4	0.051738741	51.73874117	5.17E-08	500.57	0.103359652	Diskus	Möllmann et al.
500	Single Dose	Fluticasone_Propionate	6	0.034802554	34.80255443	3.48E-08	500.57	0.069525849	Diskus	Möllmann et al.
500	Single Dose	Fluticasone_Propionate	8	0.027578202	27.57820176	2.76E-08	500.57	0.055093597	Diskus	Möllmann et al.
500	Single Dose	Fluticasone_Propionate	10	0.024670396	24.67039584	2.47E-08	500.57	0.049284607	Diskus	Möllmann et al.
500	Single Dose	Fluticasone_Propionate	12	0.016726619	16.72661871	1.67E-08	500.57	0.033415144	Diskus	Möllmann et al.
500	Single Dose	Fluticasone_Propionate	12.5	0.016719092	16.71909169	1.67E-08	500.57	0.033400107	Diskus	Möllmann et al.
500	Single Dose	Fluticasone_Propionate	14	0.014538633	14.53863341	1.45E-08	500.57	0.029044156	Diskus	Möllmann et al.
500	Single Dose	Fluticasone_Propionate	16	0.01306928	13.06928026	1.31E-08	500.57	0.026108796	Diskus	Möllmann et al.
500	Single Dose	Fluticasone_Propionate	18	0.011601116	11.60111558	1.16E-08	500.57	0.023175811	Diskus	Möllmann et al.
500	Single Dose	Fluticasone_Propionate	20	0.009411942	9.411941812	9.41E-09	500.57	0.018802449	Diskus	Möllmann et al.
200	Steady State	Fluticasone_Propionate	22	0.016274832	16.27483171	1.63E-08	500.57	0.032512599	Diskus	Möllmann et al.
200	Steady State	Fluticasone_Propionate	96.17	0.041588828	41.58882819	4.16E-08	500.57	0.083082942	Diskus	Möllmann et al.
200	Steady State	Fluticasone_Propionate	96.33	0.048096352	48.09635246	4.81E-08	500.57	0.09608317	Diskus	Möllmann et al.
200	Steady State	Fluticasone_Propionate	96.5	0.049901857	49.90185729	4.99E-08	500.57	0.099690068	Diskus	Möllmann et al.
200	Steady State	Fluticasone_Propionate	97	0.050979219	50.97921943	5.10E-08	500.57	0.101842339	Diskus	Möllmann et al.
200	Steady State	Fluticasone_Propionate	97.5	0.048079092	48.07909219	4.81E-08	500.57	0.096048689	Diskus	Möllmann et al.
200	Steady State	Fluticasone_Propionate	98	0.046986075	46.98607538	4.70E-08	500.57	0.093865144	Diskus	Möllmann et al.
200	Steady State	Fluticasone_Propionate	99	0.036120934	36.1209343	3.61E-08	500.57	0.072159607	Diskus	Möllmann et al.
200	Steady State	Fluticasone_Propionate	100	0.025617858	25.61785756	2.56E-08	500.57	0.051177373	Diskus	Möllmann et al.
200	Steady State	Fluticasone_Propionate	120	0.018716157	18.71615682	1.87E-08	500.57	0.037389689	Diskus	Möllmann et al.
200	Steady State	Fluticasone_Propionate	104	0.013984434	13.98443364	1.40E-08	500.57	0.027937019	Diskus	Möllmann et al.
200	Steady State	Fluticasone_Propionate	106	0.011422287	11.42228662	1.14E-08	500.57	0.02281856	Diskus	Möllmann et al.
200	Steady State	Fluticasone_Propionate	108	0.011030519	11.03051857	1.10E-08	500.57	0.022035916	Diskus	Möllmann et al.
200	Steady State	Fluticasone_Propionate	108.5	0.037785949	37.78594853	3.78E-08	500.57	0.075485843	Diskus	Möllmann et al.
200	Steady State	Fluticasone_Propionate	110	0.039210122	39.21012175	3.92E-08	500.57	0.078330946	Diskus	Möllmann et al.
200	Steady State	Fluticasone_Propionate	112	0.023628912	23.62891216	2.36E-08	500.57	0.047204012	Diskus	Möllmann et al.
200	Steady State	Fluticasone_Propionate	114	0.018896788	18.89678758	1.89E-08	500.57	0.03775054	Diskus	Möllmann et al.
200	Steady State	Fluticasone_Propionate	116	0.018143357	18.1433566	1.81E-08	500.57	0.036245393	Diskus	Möllmann et al.
200	Steady State	Fluticasone_Propionate	118	0.014134959	14.13495928	1.41E-08	500.57	0.028237728	Diskus	Möllmann et al.
200	Steady State	Fluticasone_Propionate	120	0.01627443	16.27443031	1.63E-08	500.57	0.032511797	Diskus	Möllmann et al.
500	Steady State	Fluticasone_Propionate	96	0.057142742	57.14274246	5.71E-08	500.57	0.114155348	Diskus	Möllmann et al.
500	Steady State	Fluticasone_Propionate	96.17	0.113198088	113.1980877	1.13E-07	500.57	0.226138378	Diskus	Möllmann et al.
500	Steady State	Fluticasone_Propionate	96.33	0.121876392	121.8763924	1.22E-07	500.57	0.243475223	Diskus	Möllmann et al.
500	Steady State	Fluticasone_Propionate	96.5	0.131999743	131.9997431	1.32E-07	500.57	0.263698869	Diskus	Möllmann et al.
500	Steady State	Fluticasone_Propionate	97	0.13343917	133.4391696	1.33E-07	500.57	0.266574444	Diskus	Möllmann et al.
500	Steady State	Fluticasone_Propionate	97.5	0.144642692	144.6426923	1.45E-07	500.57	0.288955975	Diskus	Möllmann et al.
500	Steady State	Fluticasone_Propionate	98	0.146443782	146.4437817	1.46E-07	500.57	0.292554052	Diskus	Möllmann et al.
500	Steady State	Fluticasone_Propionate	99	0.103029379	103.0293786	1.03E-07	500.57	0.205824118	Diskus	Möllmann et al.
500	Steady State	Fluticasone_Propionate	100	0.080229762	80.22976233	8.02E-08	500.57	0.160276809	Diskus	Möllmann et al.
500	Steady State	Fluticasone_Propionate	102	0.062839837	62.83983671	6.28E-08	500.57	0.125536562	Diskus	Möllmann et al.
500	Steady State	Fluticasone_Propionate	104	0.050874855	50.87485499	5.09E-08	500.57	0.101633847	Diskus	Möllmann et al.
500	Steady State	Fluticasone_Propionate	106	0.043249427	43.249427	4.32E-08	500.57	0.086400358	Diskus	Möllmann et al.
500	Steady State	Fluticasone_Propionate	108	0.038517704	38.51770382	3.85E-08	500.57	0.076947687	Diskus	Möllmann et al.
500	Steady State	Fluticasone_Propionate	108.5	0.084440868	84.44086751	8.44E-08	500.57	0.168689429	Diskus	Möllmann et al.
500	Steady State	Fluticasone_Propionate	110	0.101416547	101.4165466	1.01E-07	500.57	0.202602127	Diskus	Möllmann et al.
500	Steady State	Fluticasone_Propionate	112	0.078962939	78.96293858	7.90E-08	500.57	0.157746047	Diskus	Möllmann et al.
500	Steady State	Fluticasone_Propionate	114	0.063381729	63.381729	6.34E-08	500.57	0.126619112	Diskus	Möllmann et al.
500	Steady State	Fluticasone_Propionate	116	0.055394638	55.39463808	5.54E-08	500.57	0.11066312	Diskus	Möllmann et al.
500	Steady State	Fluticasone_Propionate	118	0.054641608	54.6416085	5.46E-08	500.57	0.109158776	Diskus	Möllmann et al.
500	Steady State	Fluticasone_Propionate	120	0.052803189	52.80318874	5.28E-08	500.57	0.105486123	Diskus	Möllmann et al.
400	Single Dose	Budesonide	0	0	0	0	430.534	0	Turbohaler	Möllmann et al.
400	Single Dose	Budesonide	0.17	0.388219545	388.2195448	3.88E-07	430.534	0.901716345	Turbohaler	Möllmann et al.
400	Single Dose	Budesonide	0.33	0.299866131	299.8661312	3.00E-07	430.534	0.696498142	Turbohaler	Möllmann et al.
400	Single Dose	Budesonide	0.5	0.334672021	334.6720214	3.35E-07	430.534	0.777341677	Turbohaler	Möllmann et al.
400	Single Dose	Budesonide	1	0.232931727	232.9317269	2.33E-07	430.534	0.541029807	Turbohaler	Möllmann et al.
400	Single Dose	Budesonide	1.5	0.227576975	227.5769746	2.28E-07	430.534	0.52859234	Turbohaler	Möllmann et al.
400	Single Dose	Budesonide	2	0.157965194	157.9651941	1.58E-07	430.534	0.366905271	Turbohaler	Möllmann et al.
400	Single Dose	Budesonide	3	0.096385542	96.38554217	9.64E-08	430.534	0.223874403	Turbohaler	Möllmann et al.
400	Single Dose	Budesonide	4	0.077643909	77.64390897	7.76E-08	430.534	0.180343269	Turbohaler	Möllmann et al.
1000	Single Dose	Budesonide	0	0	0	0	430.534	0	Turbohaler	Möllmann et al.
1000	Single Dose	Budesonide	0.17	0.90227577	902.2757697	9.02E-07	430.534	2.09571316	Turbohaler	Möllmann et al.
1000	Single Dose	Budesonide	0.33	0.698795181	698.7951807	6.99E-07	430.534	1.623089421	Turbohaler	Möllmann et al.
1000	Single Dose	Budesonide	0.5	0.771084337	771.0843373	7.71E-07	430.534	1.790995223	Turbohaler	Möllmann et al.
1000	Single Dose	Budesonide	1	0.607764391	607.7643909	6.08E-07	430.534	1.411652485	Turbohaler	Möllmann et al.
1000	Single Dose	Budesonide	1.5	0.572958501	572.9585007	5.73E-07	430.534	1.33080895	Turbohaler	Möllmann et al.
1000	Single Dose	Budesonide	2	0.441767068	441.7670683	4.42E-07	430.534	1.026091013	Turbohaler	Möllmann et al.
1000	Single Dose	Budesonide	3	0.291834003	291.8340027	2.92E-07	430.534	0.677841942	Turbohaler	Möllmann et al.
1000	Single Dose	Budesonide	4	0.192771084	192.7710843	1.93E-07	430.534	0.447748806	Turbohaler	Möllmann et al.
1000	Single Dose	Budesonide	6	0.107095047	107.0950469	1.07E-07	430.534	0.248749337	Turbohaler	Möllmann et al.
1000	Single Dose	Budesonide	8	0.061579652	61.57965194	6.16E-08	430.534	0.143030869	Turbohaler	Möllmann et al.
400	Steady State	Budesonide	96.17	0.431266846	431.2668464	4.31E-07	430.534	1.00170218	Turbohaler	Möllmann et al.
400	Steady State	Budesonide	96.33	0.404312668	404.3126685	4.04E-07	430.534	0.939095794	Turbohaler	Möllmann et al.
400	Steady State	Budesonide	96.5	0.393530997	393.5309973	3.94E-07	430.534	0.914053239	Turbohaler	Möllmann et al.
400	Steady State	Budesonide	97	0.355795148	355.7951482	3.56E-07	430.534	0.826404298	Turbohaler	Möllmann et al.
400	Steady State	Budesonide	97.5	0.293800539	293.8005391	2.94E-07	430.534	0.68240961	Turbohaler	Möllmann et al.
400	Steady State	Budesonide	98	0.269541779	269.541779	2.70E-07	430.534	0.626063862	Turbohaler	Möllmann et al.
400	Steady State	Budesonide	99	0.169811321	169.8113208	1.70E-07	430.534	0.394420233	Turbohaler	Möllmann et al.
400	Steady State	Budesonide	100	0.118598383	118.5983827	1.19E-07	430.534	0.275468099	Turbohaler	Möllmann et al.
400	Steady State	Budesonide	102	0.056603774	56.60377358	5.66E-08	430.534	0.131473411	Turbohaler	Möllmann et al.
400	Steady State	Budesonide	108.5	0.299191375	299.1913747	2.99E-07	430.534	0.694930887	Turbohaler	Möllmann et al.
400	Steady State	Budesonide	110	0.191374663	191.3746631	1.91E-07	430.534	0.444505342	Turbohaler	Möllmann et al.
400	Steady State	Budesonide	112	0.105121294	105.1212938	1.05E-07	430.534	0.244164906	Turbohaler	Möllmann et al.
400	Steady State	Budesonide	114	0.07277628	72.77628032	7.28E-08	430.534	0.169037243	Turbohaler	Möllmann et al.
400	Steady State	Budesonide	116	0.040431267	40.43126685	4.04E-08	430.534	0.093909579	Turbohaler	Möllmann et al.
1000	Steady State	Budesonide	96	0.070080863	70.08086253	7.01E-08	430.534	0.162776604	Turbohaler	Möllmann et al.
1000	Steady State	Budesonide	96.17	0.943396226	943.3962264	9.43E-07	430.534	2.191223519	Turbohaler	Möllmann et al.
1000	Steady State	Budesonide	96.33	0.983827493	983.8274933	9.84E-07	430.534	2.285133098	Turbohaler	Möllmann et al.
1000	Steady State	Budesonide	96.5	0.997304582	997.3045822	9.97E-07	430.534	2.316436291	Turbohaler	Möllmann et al.
1000	Steady State	Budesonide	97	0.838274933	838.2749326	8.38E-07	430.534	1.947058612	Turbohaler	Möllmann et al.
1000	Steady State	Budesonide	97.5	0.71967655	719.6765499	7.20E-07	430.534	1.671590513	Turbohaler	Möllmann et al.
1000	Steady State	Budesonide	98	0.690026954	690.0269542	6.90E-07	430.534	1.602723488	Turbohaler	Möllmann et al.
1000	Steady State	Budesonide	99	0.433962264	433.9622642	4.34E-07	430.534	1.007962819	Turbohaler	Möllmann et al.
1000	Steady State	Budesonide	100	0.28032345	280.3234501	2.80E-07	430.534	0.651106417	Turbohaler	Möllmann et al.
1000	Steady State	Budesonide	102	0.164420485	164.4204852	1.64E-07	430.534	0.381898956	Turbohaler	Möllmann et al.
1000	Steady State	Budesonide	104	0.094339623	94.33962264	9.43E-08	430.534	0.219122352	Turbohaler	Möllmann et al.
1000	Steady State	Budesonide	106	0.056603774	56.60377358	5.66E-08	430.534	0.131473411	Turbohaler	Möllmann et al.
1000	Steady State	Budesonide	108.5	0.814016173	814.0161725	8.14E-07	430.534	1.890712865	Turbohaler	Möllmann et al.
1000	Steady State	Budesonide	110	0.393530997	393.5309973	3.94E-07	430.534	0.914053239	Turbohaler	Möllmann et al.
1000	Steady State	Budesonide	112	0.28032345	280.3234501	2.80E-07	430.534	0.651106417	Turbohaler	Möllmann et al.
1000	Steady State	Budesonide	114	0.153638814	153.638814	1.54E-07	430.534	0.356856402	Turbohaler	Möllmann et al.
1000	Steady State	Budesonide	116	0.121293801	121.2938005	1.21E-07	430.534	0.281728738	Turbohaler	Möllmann et al.
1000	Steady State	Budesonide	118	0.105121294	105.1212938	1.05E-07	430.534	0.244164906	Turbohaler	Möllmann et al.
1000	Steady State	Budesonide	120	0.078167116	78.1671159	7.82E-08	430.534	0.18155852	Turbohaler	Möllmann et al.
