# Supplementary material for: A mechanistic framework for a priori pharmacokinetic predictions of orally inhaled drugs
Source: PLoS Comput Biol. 2020 Dec 15;16(12):e1008466. doi: 10.1371/journal.pcbi.1008466 (PMC7771877; doi:10.1371/journal.pcbi.1008466)
Supplement: S1 File — MATLAB scripts used for solving the PDE model and for evaluating it against clinical and experimental data. (ZIP) [file pcbi.1008466.s008.zip › data/PK/Smith2008_PSL_Gold_6Subjects.csv]

Subject	Particle	Time_h	lungRetention	Invalid	ManuallyAssignedTime_h
Subject A	Gold	0.181553953	98.3114654		0.25
Subject A	Gold	0.178922736	96.88666156		0.5
Subject A	Gold	2.799906933	76.14960416		2.75
Subject A	Gold	4.530078096	53.03728897		4.75
Subject A	Gold	9.167743719	44.33322411		8.5
Subject A	Gold	25.99437456	35.95382215		22
Subject A	Gold	29.5362846	33.89811101		28
Subject A	Gold	49.9211975	32.32844406		46
Subject A	Gold	69.86406599	31.39173091		70
Subject A	Gold	74.29561963	31.07803141		75
Subject A	Gold	146.5388902	30.80906259		144
Subject A	Gold	191.3113814	35.11300223		192
Subject A	Gold	238.0806736	40.68474978	Yes	240
Subject A	PSL	0.403745586	98.62823466		0.25
Subject A	PSL	2.140348612	78.99877332		2.75
Subject A	PSL	4.753146801	53.82899284		4.75
Subject A	PSL	9.17563737	48.60763564		8.5
Subject A	PSL	25.55086836	35.79521825		22
Subject A	PSL	29.09657905	35.79755711		28
Subject A	PSL	49.92470578	34.22818252		46
Subject A	PSL	69.64655207	33.60794627		70
Subject A	PSL	73.8564988	33.29410059		75
Subject A	PSL	146.3175757	30.96722795		144
Subject A	PSL	191.526264	31.47198302		192
Subject A	PSL	238.0645939	31.97761517		240
Subject B	Gold	0.225988701	78.11320755		0.25
Subject B	Gold	0.451977401	61.29380054		0.5
Subject B	Gold	2.259887006	21.8328841		2.75
Subject B	Gold	4.519774011	16.98113208		4.75
Subject B	Gold	8.13559322	18.11320755		8.5
Subject B	Gold	20.56497175	14.23180593		22
Subject B	Gold	26.21468927	16.33423181		28
Subject B	Gold	45.19774011	14.55525606		46
Subject B	Gold	52.20338983	14.55525606	Yes	53
Subject B	Gold	68.70056497	11.80592992	Yes	70
Subject B	Gold	74.80225989	10.83557951	Yes	75
Subject B	Gold	148.700565	6.469002695	Yes	144
Subject B	Gold	194.3502825	7.4393531	Yes	192
Subject B	PSL	0	84.74393531		0.25
Subject B	PSL	0.225988701	64.52830189		0.5
Subject B	PSL	2.937853107	25.71428571		2.75
Subject B	PSL	8.13559322	21.99460916		8.5
Subject B	PSL	20.33898305	16.01078167		22
Subject B	PSL	26.21468927	17.14285714		28
Subject B	PSL	44.74576271	12.93800539		46
Subject B	PSL	51.97740113	12.12938005		53
Subject B	PSL	69.15254237	10.35040431		70
Subject B	PSL	74.57627119	10.02695418		75
Subject B	PSL	148.700565	9.056603774	Yes	144
Subject B	PSL	194.3502825	7.277628032	Yes	192
Subject C	Gold	0.184113197	99.9472471		0.25
Subject C	Gold	0.385705494	89.21027237		0.5
Subject C	Gold	3.005822726	69.31381177		2.75
Subject C	Gold	4.493585534	35.68125403		4.75
Subject C	Gold	7.836463589	47.52116003		8.5
Subject C	Gold	21.30818932	29.19650758		22
Subject C	Gold	27.95257823	30.45529416		28
Subject C	Gold	46.31379113	22.2326881		46
Subject C	Gold	54.28513512	22.70112801		53
Subject C	Gold	68.22996185	20.79721694		70
Subject C	Gold	75.76170645	23.00278816		75
Subject C	Gold	145.2790041	21.37810573		144
Subject C	Gold	190.4455836	21.66418035		192
Subject C	Gold	238.9556237	34.10595006	Yes	240
Subject C	PSL	1.2181005	100.3174603		0.25
Subject C	PSL	1.159344032	89.68253968		0.5
Subject C	PSL	3.493817416	72.22222222		2.75
Subject C	PSL	4.872401999	41.74603175		4.75
Subject C	PSL	8.231167237	49.68253968		8.5
Subject C	PSL	21.61799526	32.6984127		22
Subject C	PSL	27.82162589	35.55555556		28
Subject C	PSL	46.33342103	26.19047619		46
Subject C	PSL	54.06208892	25.07936508		53
Subject C	PSL	67.97772516	23.80952381		70
Subject C	PSL	75.71428571	24.12698413		75
Subject C	PSL	145.3152679	21.9047619		144
Subject C	PSL	189.7272648	20.47619048		192
Subject C	PSL	238.5687977	20.79365079		240
Subject C Repeat	Gold	0.8048725	100.9375		0.25
Subject C Repeat	Gold	0.55384791	92.03125		0.5
Subject C Repeat	Gold	2.88592896	72.1875		2.75
Subject C Repeat	Gold	4.98235428	47.65625		4.75
Subject C Repeat	Gold	9.57593352	48.59375		8.5
Subject C Repeat	Gold	24.13137523	24.0625		22
Subject C Repeat	Gold	27.84039162	22.1875		28
Subject C Repeat	Gold	43.80236794	23.75		46
Subject C Repeat	Gold	51.87727687	20.3125	Yes	53
Subject C Repeat	Gold	68.90710383	15	Yes	70
Subject C Repeat	Gold	72.85632969	19.0625	Yes	75
Subject C Repeat	Gold	143.6805556	20.3125	Yes	144
Subject C Repeat	Gold	193.3168261	25.46875	Yes	192
Subject C Repeat	Gold	235.2316712	11.09375	Yes	240
Subject C Repeat	PSL	0.57547814	97.96875		0.25
Subject C Repeat	PSL	0.75648907	87.65625		0.5
Subject C Repeat	PSL	2.66450364	71.40625		2.75
Subject C Repeat	PSL	4.77743625	51.40625		4.75
Subject C Repeat	PSL	9.1541439	52.8125		8.5
Subject C Repeat	PSL	24.35963115	26.71875		22
Subject C Repeat	PSL	27.85006831	24.84375		28
Subject C Repeat	PSL	43.37887067	27.5		46
Subject C Repeat	PSL	51.89776867	25.9375		53
Subject C Repeat	PSL	68.94581056	25.625		70
Subject C Repeat	PSL	72.65539617	23.90625		75
Subject C Repeat	PSL	143.4727914	23.28125		144
Subject C Repeat	PSL	235.5020492	25.3125		240
Subject C Repeat	PSL	193.3134108	24.53125		192
Subject D	Gold	0.217983651	97.65639192		0.25
Subject D	Gold	0.217983651	92.34389192		0.5
Subject D	Gold	2.833787466	57.81434491		2.75
Subject D	Gold	4.795640327	43.90937216		4.75
Subject D	Gold	8.283378747	42.66164282		8.5
Subject D	Gold	22.01634877	35.95183356		22
Subject D	Gold	27.2479564	22.67398955		28
Subject D	Gold	46.64850136	22.37412012		46
Subject D	Gold	53.6239782	21.12866144		53
Subject D	Gold	70.626703	22.54598093		70
Subject D	Gold	75.64032698	23.642995		75
Subject D	Gold	148.2288828	26.65900318		144
Subject D	Gold	192.0435967	26.53127838		192
Subject D	Gold	238.6920981	25.6241485		240
Subject D	PSL	0.217983651	97.81264192		0.25
Subject D	PSL	0.653950954	95.46917575		0.75
Subject D	PSL	3.269754768	58.43962875		2.75
Subject D	PSL	4.795640327	48.12812216		4.75
Subject D	PSL	8.283378747	48.44289282		8.5
Subject D	PSL	22.01634877	41.10808356		22
Subject D	PSL	27.46594005	30.48663147		28
Subject D	PSL	46.86648501	27.99926203		46
Subject D	PSL	53.6239782	24.56616144		53
Subject D	PSL	70.626703	25.20223093		70
Subject D	PSL	75.64032698	26.299245		75
Subject D	PSL	148.0108992	28.06511126		144
Subject D	PSL	192.0435967	28.09377838		192
Subject D	PSL	238.6920981	25.9366485		240
Subject E	Gold	0.931296638	98.48418461		0.25
Subject E	Gold	1.129302531	94.54460317		0.5
Subject E	Gold	3.587786515	70.60288112		2.75
Subject E	Gold	5.271371759	67.26795348		4.75
Subject E	Gold	8.817282704	51.20398955		8.5
Subject E	Gold	22.34964764	42.55481118		22
Subject E	Gold	27.86277389	43.45868132		28
Subject E	Gold	46.91950325	38.89518063		46
Subject E	Gold	53.90590037	36.91886775		53
Subject E	Gold	70.4302949	35.38806814		70
Subject E	Gold	76.37368261	38.10971266		75
Subject E	Gold	148.4135781	34.40512942		144
Subject E	Gold	192.0749479	36.0304501	YES	192
Subject E	Gold	239.1607493	47.19798248	YES	240
Subject E	PSL	0.037186857	99.58441558		0.25
Subject E	PSL	0.263146689	95.53246753		0.75
Subject E	PSL	3.145270031	73.24675325		2.75
Subject E	PSL	4.904974807	67.16883117		4.75
Subject E	PSL	7.988361365	54.38961039		8.5
Subject E	PSL	21.99446455	45.03896104		22
Subject E	PSL	27.4563906	46.44155844		28
Subject E	PSL	46.48101625	41.92207792		46
Subject E	PSL	53.91526506	40.51948052		53
Subject E	PSL	70.52955787	39.27272727		70
Subject E	PSL	75.99460649	38.96103896		75
Subject E	PSL	147.9122844	36.15584416		144
Subject E	PSL	192.2869917	34.44155844		192
Subject E	PSL	239.0598254	36.15584416		240
