# Supplementary material for: A mechanistic framework for a priori pharmacokinetic predictions of orally inhaled drugs
Source: PLoS Comput Biol. 2020 Dec 15;16(12):e1008466. doi: 10.1371/journal.pcbi.1008466 (PMC7771877; doi:10.1371/journal.pcbi.1008466)
Supplement: S1 File — MATLAB scripts used for solving the PDE model and for evaluating it against clinical and experimental data. (ZIP) [file pcbi.1008466.s008.zip › data/PK/Smith2008_fittedModelParameters.csv]

Subject	Particle	A1	T1	A2	T2
Subject A	PSL	65	3.3	35	49
Subject A	Gold	67	3.4	33	125
Subject B	PSL	79	0.64	21	2.8
Subject B	Gold	81	0.55	19	4.6
Subject C	PSL	71	2.9	29	16
Subject C	Gold	76	2.8	24	59
Subject C Repeat	PSL	74	4	26	93
Subject C Repeat	Gold	74	3.7	26	9.6
Subject D	PSL	70	2.9	30	48
Subject D	Gold	74	2.8	26	Inf
Subject E	PSL	57	3.8	43	27
Subject E	Gold	58	3.5	42	18
