# Supplementary material for: A mechanistic framework for a priori pharmacokinetic predictions of orally inhaled drugs
Source: PLoS Comput Biol. 2020 Dec 15;16(12):e1008466. doi: 10.1371/journal.pcbi.1008466 (PMC7771877; doi:10.1371/journal.pcbi.1008466)
Supplement: S1 File — MATLAB scripts used for solving the PDE model and for evaluating it against clinical and experimental data. (ZIP) [file pcbi.1008466.s008.zip › data/deposition/Bud_Turbohaler_healthy_1200ug.txt]

Substance:       Budesonide
Individual:      healthy
Inhaler:         Turbohaler
Total dose [ug]: 1200
Diameter [um]:   aerodynamic
Inhalation characteristics: see Harrison/Tattersfield (2003)

Diam	Generation	FractionDeposited
0.6	1	1.13e-06
0.7	1	3.54e-06
0.8	1	3.7e-06
0.9	1	7.59e-06
1	1	1.54e-05
1.5	1	8.2e-05
2	1	0.000130319
2.5	1	0.000184954
3	1	7.61e-05
3.5	1	5.85e-05
4	1	8.77e-05
4.5	1	5.42e-05
5	1	1.58e-05
5.5	1	4.31e-06
6	1	4.34e-06
10	1	1.22e-06
0.6	2	3.18e-05
0.7	2	9.52e-05
0.8	2	9.29e-05
0.9	2	0.000183718
1	2	0.000342177
1.5	2	0.000583396
2	2	0.000831243
2.5	2	0.001055844
3	2	0.000404432
3.5	2	0.000301799
4	2	0.000457582
4.5	2	0.000296938
5	2	9.46e-05
5.5	2	2.92e-05
6	2	3.46e-05
10	2	2.62e-05
0.6	3	2.32e-05
0.7	3	7.2e-05
0.8	3	7.03e-05
0.9	3	0.000133192
1	3	0.00024829
1.5	3	0.00045466
2	3	0.000629783
2.5	3	0.000809032
3	3	0.000314844
3.5	3	0.000239995
4	3	0.000375324
4.5	3	0.000253655
5	3	8.51e-05
5.5	3	2.79e-05
6	3	3.21e-05
10	3	1.4e-05
0.6	4	2.1e-05
0.7	4	6.31e-05
0.8	4	6.18e-05
0.9	4	0.000118482
1	4	0.000221431
1.5	4	0.000405066
2	4	0.000586527
2.5	4	0.000780745
3	4	0.000316584
3.5	4	0.000252852
4	4	0.00041719
4.5	4	0.000297754
5	4	0.000105624
5.5	4	3.41e-05
6	4	3.94e-05
10	4	1.04e-05
0.6	5	1.76e-05
0.7	5	5.31e-05
0.8	5	5.22e-05
0.9	5	1e-04
1	5	0.000196141
1.5	5	0.000357105
2	5	0.000554316
2.5	5	0.000783231
3	5	0.000340008
3.5	5	0.000295934
4	5	0.000536598
4.5	5	0.000410617
5	5	0.000143834
5.5	5	4.5e-05
6	5	4.99e-05
10	5	1.17e-05
0.6	6	1.75e-05
0.7	6	5.28e-05
0.8	6	5.22e-05
0.9	6	0.000100302
1	6	0.000189723
1.5	6	0.000356586
2	6	0.000557721
2.5	6	0.000831102
3	6	0.000373804
3.5	6	0.000327287
4	6	0.000595565
4.5	6	0.00045145
5	6	0.000152046
5.5	6	4.51e-05
6	6	4.74e-05
10	6	4.48e-06
0.6	7	1.44e-05
0.7	7	4.34e-05
0.8	7	4.29e-05
0.9	7	8.25e-05
1	7	0.000156257
1.5	7	0.000295113
2	7	0.000461546
2.5	7	0.000664902
3	7	0.000287279
3.5	7	0.000240897
4	7	0.000414242
4.5	7	0.000295958
5	7	9.48e-05
5.5	7	2.67e-05
6	7	2.65e-05
10	7	1.11e-06
0.6	8	1.5e-05
0.7	8	4.53e-05
0.8	8	4.47e-05
0.9	8	8.59e-05
1	8	0.000162579
1.5	8	0.000305878
2	8	0.000473234
2.5	8	0.000664695
3	8	0.000274645
3.5	8	0.000215161
4	8	0.000333752
4.5	8	0.000213148
5	8	6.54e-05
5.5	8	1.83e-05
6	8	1.79e-05
10	8	8.23e-07
0.6	9	1.46e-05
0.7	9	4.42e-05
0.8	9	4.38e-05
0.9	9	8.47e-05
1	9	0.000161534
1.5	9	0.000315233
2	9	0.000503237
2.5	9	0.000717643
3	9	0.000295876
3.5	9	0.000227589
4	9	0.000337585
4.5	9	0.000202042
5	9	5.79e-05
5.5	9	1.54e-05
6	9	1.46e-05
10	9	5.98e-07
0.6	10	1.5e-05
0.7	10	4.54e-05
0.8	10	4.53e-05
0.9	10	8.82e-05
1	10	0.000169425
1.5	10	0.000342851
2	10	0.000563059
2.5	10	0.000812555
3	10	0.000333778
3.5	10	0.000249694
4	10	0.000352916
4.5	10	0.000200408
5	10	5.4e-05
5.5	10	1.35e-05
6	10	1.22e-05
10	10	3.98e-07
0.6	11	1.54e-05
0.7	11	4.71e-05
0.8	11	4.74e-05
0.9	11	9.32e-05
1	11	0.000180739
1.5	11	0.000382199
2	11	0.000646717
2.5	11	0.000942282
3	11	0.000380764
3.5	11	0.000273829
4	11	0.000370606
4.5	11	0.000195345
5	11	4.78e-05
5.5	11	1.08e-05
6	11	9.09e-06
10	11	3.56e-07
0.6	12	1.68e-05
0.7	12	5.12e-05
0.8	12	5.15e-05
0.9	12	0.000101338
1	12	0.000196854
1.5	12	0.000418355
2	12	0.000708471
2.5	12	0.001019268
3	12	0.000398167
3.5	12	0.000277213
4	12	0.000356749
4.5	12	0.000186362
5	12	4.58e-05
5.5	12	1.05e-05
6	12	8.94e-06
10	12	3.68e-07
0.6	13	1.84e-05
0.7	13	5.6e-05
0.8	13	5.63e-05
0.9	13	0.000110583
1	13	0.000214586
1.5	13	0.000453101
2	13	0.000760102
2.5	13	0.0010517
3	13	0.000392946
3.5	13	0.000260521
4	13	0.0003367
4.5	13	0.000180319
5	13	4.59e-05
5.5	13	1.09e-05
6	13	9.5e-06
10	13	3.76e-07
0.6	14	2.02e-05
0.7	14	6.1e-05
0.8	14	6.11e-05
0.9	14	0.000119596
1	14	0.000231414
1.5	14	0.000480941
2	14	0.000783846
2.5	14	0.001028179
3	14	0.000366843
3.5	14	0.000244732
4	14	0.000323138
4.5	14	0.000178359
5	14	4.7e-05
5.5	14	1.14e-05
6	14	1.02e-05
10	14	3.54e-07
0.6	15	2.22e-05
0.7	15	6.71e-05
0.8	15	6.7e-05
0.9	15	0.000130913
1	15	0.000252854
1.5	15	0.00051977
2	15	0.0008098
2.5	15	0.001010357
3	15	0.000358489
3.5	15	0.000241574
4	15	0.000323728
4.5	15	0.000181135
5	15	4.82e-05
5.5	15	1.18e-05
6	15	1.06e-05
10	15	2.91e-07
0.6	16	1.45e-05
0.7	16	4.38e-05
0.8	16	4.4e-05
0.9	16	8.65e-05
1	16	0.000167917
1.5	16	0.000349853
2	16	0.000520024
2.5	16	0.00062806
3	16	0.000221108
3.5	16	0.000148105
4	16	0.000196966
4.5	16	0.00010869
5	16	2.83e-05
5.5	16	6.85e-06
6	16	5.99e-06
10	16	1.18e-07
0.6	17	0.001636429
0.7	17	0.005301279
0.8	17	0.00565054
0.9	17	0.011691031
1	17	0.023675781
1.5	17	0.05263582
2	17	0.067620153
2.5	17	0.073618291
3	17	0.02320434
3.5	17	0.013737858
4	17	0.015881113
4.5	17	0.007478085
5	17	0.001634425
5.5	17	0.000325264
6	17	0.000233292
10	17	1.44e-06
