# Supplementary material for: A mechanistic framework for a priori pharmacokinetic predictions of orally inhaled drugs
Source: PLoS Comput Biol. 2020 Dec 15;16(12):e1008466. doi: 10.1371/journal.pcbi.1008466 (PMC7771877; doi:10.1371/journal.pcbi.1008466)
Supplement: S1 File — MATLAB scripts used for solving the PDE model and for evaluating it against clinical and experimental data. (ZIP) [file pcbi.1008466.s008.zip › data/deposition/FP_chamber_asthmatic_1,5um_50ug.txt]

Substance:       Fluticasone Propionate
Individual:      asthmatic
Inhaler:         passive inhalation
Total dose [ug]: 50
Diameter [um]:   aerodynamic
Inhalation characteristics: see Usmani (2014)

Diam	Generation	FractionDeposited 
1.5	1	0.00244674806153121
1.5	2	0.029106737071764
1.5	3	0.0204132357086975
1.5	4	0.0184046242598805
1.5	5	0.0154189391805689
1.5	6	0.015884866672878
1.5	7	0.0138067888376981
1.5	8	0.0147776960233863
1.5	9	0.0159323448535366
1.5	10	0.017969325372911
1.5	11	0.020950032680434
1.5	12	0.0226704307070324
1.5	13	0.0241843097320231
1.5	14	0.0251343940444335
1.5	15	0.0264386733167693
1.5	16	0.032485426691831
1.5	17	0.0417065333231611
1.5	18	0.0557016123901102
1.5	19	0.0738584676903881
1.5	20	0.0653433456217266
1.5	21	0.0103654677592385
