# Supplementary material for: A mechanistic framework for a priori pharmacokinetic predictions of orally inhaled drugs
Source: PLoS Comput Biol. 2020 Dec 15;16(12):e1008466. doi: 10.1371/journal.pcbi.1008466 (PMC7771877; doi:10.1371/journal.pcbi.1008466)
Supplement: S1 File — MATLAB scripts used for solving the PDE model and for evaluating it against clinical and experimental data. (ZIP) [file pcbi.1008466.s008.zip › data/deposition/Gold_healthy_Xug_5,0um_aero.txt]

Substance:       Gold
Individual:      healthy
Inhaler:         custom setup
Total dose [ug]: 1
Diameter [um]:   aerodynamic
Inhalation characteristics: see Smith (2008)

Diam	Generation	FractionDeposited 
5	1	0.0327
5	2	0.0239
5	3	0.0148
5	4	0.0132
5	5	0.018
5	6	0.0266
5	7	0.03
5	8	0.0331
5	9	0.0419
5	10	0.0525
5	11	0.0677
5	12	0.0588
5	13	0.0458
5	14	0.0345
5	15	0.0177
5	16	0.0156
5	17	0.00637
5	18	0.000322
