# Supplementary material for: A mechanistic framework for a priori pharmacokinetic predictions of orally inhaled drugs
Source: PLoS Comput Biol. 2020 Dec 15;16(12):e1008466. doi: 10.1371/journal.pcbi.1008466 (PMC7771877; doi:10.1371/journal.pcbi.1008466)
Supplement: S1 File — MATLAB scripts used for solving the PDE model and for evaluating it against clinical and experimental data. (ZIP) [file pcbi.1008466.s008.zip › data/deposition/Scenario_100mL.txt]

Substance:       Gold
Individual:      healthy
Inhaler:         custom setup
Total dose [ug]: 1
Diameter [um]:   aerodynamic
Inhalation characteristics: inhalation volume 100mL

Diam	Generation	FractionDeposited
5	1	0.0609
5	2	0.04
5	3	0.0241
5	4	0.021
5	5	0.0291
5	6	0.0282
5	7	0.0243
5	8	0.00395
5	9	0
5	10	0
5	11	0
5	12	0
5	13	0
5	14	0
5	15	0
5	16	0
5	17	0
5	18	0
5	19	0
5	20	0
5	21	0
5	22	0
5	23	0
5	24	0
5	25	0
