# Supplementary material for: A mechanistic framework for a priori pharmacokinetic predictions of orally inhaled drugs
Source: PLoS Comput Biol. 2020 Dec 15;16(12):e1008466. doi: 10.1371/journal.pcbi.1008466 (PMC7771877; doi:10.1371/journal.pcbi.1008466)
Supplement: S1 File — MATLAB scripts used for solving the PDE model and for evaluating it against clinical and experimental data. (ZIP) [file pcbi.1008466.s008.zip › data/deposition/Scenario_250mL.txt]

Substance:       Gold
Individual:      healthy
Inhaler:         custom setup
Total dose [ug]: 1
Diameter [um]:   aerodynamic
Inhalation characteristics: inhalation volume 250mL

Diam	Generation	FractionDeposited
5	1	0.0269
5	2	0.0206
5	3	0.0129
5	4	0.0117
5	5	0.0157
5	6	0.023
5	7	0.026
5	8	0.0287
5	9	0.0365
5	10	0.0461
5	11	0.0597
5	12	0.0532
5	13	0.0433
5	14	0.035
5	15	0.0305
5	16	0.0325
5	17	0.036
5	18	0.034
5	19	0.0209
5	20	0.0067
5	21	0
5	22	0
5	23	0
5	24	0
5	25	0
