# Supplementary material for: A mechanistic framework for a priori pharmacokinetic predictions of orally inhaled drugs
Source: PLoS Comput Biol. 2020 Dec 15;16(12):e1008466. doi: 10.1371/journal.pcbi.1008466 (PMC7771877; doi:10.1371/journal.pcbi.1008466)
Supplement: S1 File — MATLAB scripts used for solving the PDE model and for evaluating it against clinical and experimental data. (ZIP) [file pcbi.1008466.s008.zip › data/deposition/Scenario_300mL.txt]

Substance:       Gold
Individual:      healthy
Inhaler:         custom setup
Total dose [ug]: 1
Diameter [um]:   aerodynamic
Inhalation characteristics: inhalation volume 300mL

Diam	Generation	FractionDeposited
5	1	0.023
5	2	0.0184
5	3	0.0116
5	4	0.0106
5	5	0.0141
5	6	0.0206
5	7	0.0233
5	8	0.0258
5	9	0.033
5	10	0.0418
5	11	0.0544
5	12	0.0494
5	13	0.0417
5	14	0.0352
5	15	0.0322
5	16	0.0355
5	17	0.0412
5	18	0.0471
5	19	0.0463
5	20	0.0294
5	21	0.011
5	22	0
5	23	0
5	24	0
5	25	0
