# Supplementary material for: A mechanistic framework for a priori pharmacokinetic predictions of orally inhaled drugs
Source: PLoS Comput Biol. 2020 Dec 15;16(12):e1008466. doi: 10.1371/journal.pcbi.1008466 (PMC7771877; doi:10.1371/journal.pcbi.1008466)
Supplement: S1 File — MATLAB scripts used for solving the PDE model and for evaluating it against clinical and experimental data. (ZIP) [file pcbi.1008466.s008.zip › data/dissolution/Rohrschneider2015_dissolution.csv]

Substance	Source	Time_min	PercentTransferred	CI_Stage	Method
Fluticasone Propionate	Fig 4	9.754775776	3.557312253	4	WebPlotDigitizer
Fluticasone Propionate	Fig 4	19.49894853	7.66798419	4	WebPlotDigitizer
Fluticasone Propionate	Fig 4	29.67961217	12.25296443	4	WebPlotDigitizer
Fluticasone Propionate	Fig 4	44.31000866	17.78656126	4	WebPlotDigitizer
Fluticasone Propionate	Fig 4	58.95807685	22.52964427	4	WebPlotDigitizer
Fluticasone Propionate	Fig 4	89.18021006	30.59288538	4	WebPlotDigitizer
Fluticasone Propionate	Fig 4	118.9693867	38.02371542	4	WebPlotDigitizer
Fluticasone Propionate	Fig 4	178.6608389	47.82608696	4	WebPlotDigitizer
Fluticasone Propionate	Fig 4	238.8205911	56.6798419	4	WebPlotDigitizer
Fluticasone Propionate	Fig 4	298.5968674	62.68774704	4	WebPlotDigitizer
Fluticasone Propionate	Fig 5	28.57142857	19.7309417	4	WebPlotDigitizer
Fluticasone Propionate	Fig 5	42.85714286	23.31838565	4	WebPlotDigitizer
Fluticasone Propionate	Fig 5	61.03896104	33.5426009	4	WebPlotDigitizer
Fluticasone Propionate	Fig 5	88.31168831	41.07623318	4	WebPlotDigitizer
Fluticasone Propionate	Fig 5	120.7792208	49.50672646	4	WebPlotDigitizer
Fluticasone Propionate	Fig 5	179.2207792	59.37219731	4	WebPlotDigitizer
Fluticasone Propionate	Fig 5	238.961039	66.5470852	4	WebPlotDigitizer
Fluticasone Propionate	Fig 5	300	75.33632287	4	WebPlotDigitizer
Fluticasone Propionate	Fig 5	359.7402597	77.84753363	4	WebPlotDigitizer
Fluticasone Propionate	Fig 5	480.5194805	82.51121076	4	WebPlotDigitizer
Fluticasone Propionate	Fig 5	718.1818182	87.71300448	4	WebPlotDigitizer
Fluticasone Propionate	Fig 5	11.69354839	4.821428571	2	WebPlotDigitizer
Fluticasone Propionate	Fig 5	23.37269585	8.928571429	2	WebPlotDigitizer
Fluticasone Propionate	Fig 5	31.1578341	11.60714286	2	WebPlotDigitizer
Fluticasone Propionate	Fig 5	45.39170507	14.10714286	2	WebPlotDigitizer
Fluticasone Propionate	Fig 5	62.22926267	18.03571429	2	WebPlotDigitizer
Fluticasone Propionate	Fig 5	92.01900922	25	2	WebPlotDigitizer
Fluticasone Propionate	Fig 5	121.7281106	26.96428571	2	WebPlotDigitizer
Fluticasone Propionate	Fig 5	181.1664747	32.14285714	2	WebPlotDigitizer
Fluticasone Propionate	Fig 5	240.5587558	34.46428571	2	WebPlotDigitizer
Fluticasone Propionate	Fig 5	301.2298387	36.07142857	2	WebPlotDigitizer
Fluticasone Propionate	Fig 5	360.6336406	39.10714286	2	WebPlotDigitizer
Fluticasone Propionate	Fig 5	480.6653226	41.07142857	2	WebPlotDigitizer
Fluticasone Propionate	Fig 5	720.6998848	43.21428571	2	WebPlotDigitizer
Budesonide	Fig 4	10	22	4	EyeEstimate
Budesonide	Fig 4	20	42	4	EyeEstimate
Budesonide	Fig 4	30	57	4	EyeEstimate
Budesonide	Fig 4	45	73	4	EyeEstimate
Budesonide	Fig 4	60	82	4	EyeEstimate
Budesonide	Fig 4	90	91	4	EyeEstimate
Budesonide	Fig 4	120	95	4	EyeEstimate
Budesonide	Fig 4	180	98	4	EyeEstimate
