# Supplementary material for: A mechanistic framework for a priori pharmacokinetic predictions of orally inhaled drugs
Source: PLoS Comput Biol. 2020 Dec 15;16(12):e1008466. doi: 10.1371/journal.pcbi.1008466 (PMC7771877; doi:10.1371/journal.pcbi.1008466)
Supplement: S1 File — MATLAB scripts used for solving the PDE model and for evaluating it against clinical and experimental data. (ZIP) [file pcbi.1008466.s008.zip › functions/P_Qbr.m]

%P_Qbr Project bronchial (central lung) blood flow onto computational grid
%   Total blood flow is conserved.
function q_Xctr = P_Qbr(Xbnd, phys)
    
    gen = phys.br.gen;
    
    Qcl = phys.br.fQco * phys.sys.Qco;
    
    % Modelling assumption: blood flow proportional to tissue volume
    Qgen = Qcl * gen.voltis_cm3 / sum(gen.voltis_cm3);
    
    Q_Xctr = conserving_projection([0; gen.end_cm], Qgen, Xbnd);
    
    q_Xctr = Q_Xctr ./ diff(Xbnd); 

end
