# Supplementary material for: A mechanistic framework for a priori pharmacokinetic predictions of orally inhaled drugs
Source: PLoS Comput Biol. 2020 Dec 15;16(12):e1008466. doi: 10.1371/journal.pcbi.1008466 (PMC7771877; doi:10.1371/journal.pcbi.1008466)
Supplement: S1 File — MATLAB scripts used for solving the PDE model and for evaluating it against clinical and experimental data. (ZIP) [file pcbi.1008466.s008.zip › functions/P_aTis.m]

%P_ATIS Project cross-sectional tissue aeras on computational grid
%   Aim: locally and globally conserve tissue volumes
%
%   Input:  boundary gridpoints of computational location grid
%
%   Output: cross-sectional areas at (ctr) grid points (a_Xctr), satisfying
%           int_dx(Xbnd, a_Xctr) == sum(aw.voltis_cm3) (and local volume
%           conservation)

function a_Xctr = P_aTis(Xbnd, phys)
    
    gen = phys.br.gen;
    
    V_Xctr = conserving_projection([0; gen.end_cm], gen.voltis_cm3, Xbnd);
    
    a_Xctr = V_Xctr ./ diff(Xbnd);        % volume --> cross-sectional area
end
