# Supplementary material for: A mechanistic framework for a priori pharmacokinetic predictions of orally inhaled drugs
Source: PLoS Comput Biol. 2020 Dec 15;16(12):e1008466. doi: 10.1371/journal.pcbi.1008466 (PMC7771877; doi:10.1371/journal.pcbi.1008466)
Supplement: S1 File — MATLAB scripts used for solving the PDE model and for evaluating it against clinical and experimental data. (ZIP) [file pcbi.1008466.s008.zip › functions/P_hELF.m]

%P_HELF Project ELF height on computational grid
%
%   Input:  center gridpoints of computational location grid
%
%   Output: ELF heights at (ctr) grid points (h_Xctr), in cm.

function h_Xctr = P_hELF(Xctr, phys)
    
    gen = phys.br.gen;
    
    h_Xctr = interp1(gen.pos, gen.h_elf_cm, Xctr, 'linear', 'extrap');

end
