# Supplementary material for: A mechanistic framework for a priori pharmacokinetic predictions of orally inhaled drugs
Source: PLoS Comput Biol. 2020 Dec 15;16(12):e1008466. doi: 10.1371/journal.pcbi.1008466 (PMC7771877; doi:10.1371/journal.pcbi.1008466)
Supplement: S1 File — MATLAB scripts used for solving the PDE model and for evaluating it against clinical and experimental data. (ZIP) [file pcbi.1008466.s008.zip › functions/aero2geom.m]

% from: Boger et al., supplement Eq. S24
%
function dg = aero2geom(da, subst)
    
    lambda = 1;  % spherical shape
    rho_water = 1; %   [g/mL]
    rho_subst = subst.rho * subst.MW * 1e-9; % [nmol/mL]*[g/mol] -> [g/mL]
    dg = da * sqrt(lambda * rho_water / rho_subst);

end
