# Supplementary material for: A mechanistic framework for a priori pharmacokinetic predictions of orally inhaled drugs
Source: PLoS Comput Biol. 2020 Dec 15;16(12):e1008466. doi: 10.1371/journal.pcbi.1008466 (PMC7771877; doi:10.1371/journal.pcbi.1008466)
Supplement: S1 File — MATLAB scripts used for solving the PDE model and for evaluating it against clinical and experimental data. (ZIP) [file pcbi.1008466.s008.zip › functions/conserving_projection.m]

%CONSERVING_PROJECTION Integral-conserving projection between two grids  
%   V2 = CONSERVING_PROJECTION(X1,V1,X2) projects quantity V1 from location
%   grid X1 to grid X2, ensuring int_x^y(v2(z)dz) = int_x^y(v1(z)dz) holds
%   for any x,y, where vI(z) := vI(j) for Xi(j) < z < Xi(j+1) (i=1,2)
%   (constant between grid cells)

function V2 = conserving_projection(X1,V1,X2)

    assert(iscolumn(X1) && iscolumn(V1) && iscolumn(X2), ...
                'all input arguments must be column vectors')
    assert(all(diff(X1) > 0) && all(diff(X2) > 0), ...
                'grids must be in increasing order')

    cumV1 = [0; cumsum(V1)];
    cumV2 = interp1constextrap(X1,cumV1,X2);
    V2 = diff(cumV2);
    
end
