# Supplementary material for: A mechanistic framework for a priori pharmacokinetic predictions of orally inhaled drugs
Source: PLoS Comput Biol. 2020 Dec 15;16(12):e1008466. doi: 10.1371/journal.pcbi.1008466 (PMC7771877; doi:10.1371/journal.pcbi.1008466)
Supplement: S1 File — MATLAB scripts used for solving the PDE model and for evaluating it against clinical and experimental data. (ZIP) [file pcbi.1008466.s008.zip › functions/deposition_summary.m]

%DEPOSITION_SUMMARY Display a deposition pattern summary
%   DEPOSITION_SUMMARY(DEPO) takes a deposition pattern DEPO, as outputted
%   by DEPO = read_deposition(...), and displays the information contained
%   therein in a nicely formatted way. The following information is shown:
%   
%       * name of substance
%       * type of individual
%       * total dose [ug]
%       * lung dose (in % of total dose)
%       * alveolar fraction (in % of lung dose)
%       * bronchial fraction (in % of lung dose)

function deposition_summary(depo)

    % lung dose in percent of dose
    lung_dose = depo.info.dose_nmol - depo.throat;
    lung_frac = 100 * (lung_dose / depo.info.dose_nmol);
    
    % alveolar / bronchial fractions of lung dose
    alv_frac = 100*sum(depo.alveolar,'all') / lung_dose;
    br_frac  = 100*sum(depo.bronchial,'all') / lung_dose;

    fprintf('------ Dosing summary ------\n')
    fprintf('Substance:       %s\n',depo.info.subst)
    fprintf('Individual:      %s\n',depo.info.indiv)
    fprintf('Total dose       %4.2f ug\n',depo.info.dose_ug)
    fprintf('Lung dose:       %4.2f %% of total dose\n',lung_frac)
    fprintf('Alv. fraction:   %4.2f %% of lung dose\n',alv_frac)
    fprintf('Br. fraction:    %4.2f %% of lung dose\n',br_frac)
    fprintf('----------------------------\n')

end
