# Supplementary material for: A mechanistic framework for a priori pharmacokinetic predictions of orally inhaled drugs
Source: PLoS Comput Biol. 2020 Dec 15;16(12):e1008466. doi: 10.1371/journal.pcbi.1008466 (PMC7771877; doi:10.1371/journal.pcbi.1008466)
Supplement: S1 File — MATLAB scripts used for solving the PDE model and for evaluating it against clinical and experimental data. (ZIP) [file pcbi.1008466.s008.zip › functions/diam2vol.m]

%V = DIAM2VOL(D) Convert diameter to volume, assuming spherical shape
%   Units: [um] for D, [cm^3] for V
function v = diam2vol(d)

v = pi/6*(1e-4*d).^3;

end
