# Supplementary material for: A mechanistic framework for a priori pharmacokinetic predictions of orally inhaled drugs
Source: PLoS Comput Biol. 2020 Dec 15;16(12):e1008466. doi: 10.1371/journal.pcbi.1008466 (PMC7771877; doi:10.1371/journal.pcbi.1008466)
Supplement: S1 File — MATLAB scripts used for solving the PDE model and for evaluating it against clinical and experimental data. (ZIP) [file pcbi.1008466.s008.zip › functions/get_absorb.m]

%GET_ABSORB Get absorption rate constant
%


function [a] = get_absorb(type, pos, ka_dat)

    ka_fun = interpolator(pos, ka_dat, 'linear');

    switch type
        case 'lin'  % first order absorption
            a = @(x) ka_fun(x);
        case 'none' % test case: no absorption
            a = @(x) zeros(size(x)); 
        otherwise
            error('unknown/missing absorption model')
    end
    

end
