# Supplementary material for: A mechanistic framework for a priori pharmacokinetic predictions of orally inhaled drugs
Source: PLoS Comput Biol. 2020 Dec 15;16(12):e1008466. doi: 10.1371/journal.pcbi.1008466 (PMC7771877; doi:10.1371/journal.pcbi.1008466)
Supplement: S1 File — MATLAB scripts used for solving the PDE model and for evaluating it against clinical and experimental data. (ZIP) [file pcbi.1008466.s008.zip › functions/get_alveolar_kinetics.m]

%GET_ALVEOLAR_KINETICS alveolar dissolution model
%   The following arguments are required:
%   - DRUG: a struct with fields 'name', 'kdiss','kp','Cs','rho'
%   - MODEL: a struct with field (all strings)
%       .diss:  {'unsol','unsat','sat','alvcap'}  
%       OR
%       .alvdiss: {'unsol','unsat','sat','alvcap'} 
%   Output:
%   - dissol: dissolution rate [cm^3/sec] as a function of size and, 
%       optionally, local concentration of dissolved drug.

function dissol = get_alveolar_kinetics(drug, model)

    % make drug properties available inside output functions
    kdiss = drug.kdiss_alv;
    Cs = drug.Cs_alv;
    rho = drug.rho;

    if isfield(model,'alvdiss')
        diss = model.alvdiss;
    else
        diss = model.diss;
    end
    dissol   = get_dissol(diss, kdiss, Cs, rho);

end


%%% ------------------------------------ %%%
%%% ----------- end of file ------------ %%%
%%% ------------------------------------ %%%
