# Supplementary material for: A mechanistic framework for a priori pharmacokinetic predictions of orally inhaled drugs
Source: PLoS Comput Biol. 2020 Dec 15;16(12):e1008466. doi: 10.1371/journal.pcbi.1008466 (PMC7771877; doi:10.1371/journal.pcbi.1008466)
Supplement: S1 File — MATLAB scripts used for solving the PDE model and for evaluating it against clinical and experimental data. (ZIP) [file pcbi.1008466.s008.zip › functions/get_bronchial_kinetics.m]

%GET_BRONCHIAL_KINETICS bronchial muco. clearance, dissolution & absorption
%   The following arguments are required:
%   - DRUG: a struct with fields 'name', 'kdiss','kp','Cs','rho'
%   - PHYS: a struct as returned by 'properties_physiology.m'
%   - MODEL: a struct with fields (all strings)
%       .trans: {'expon','fit'}
%       .diss:  {'unsol','unsat','sat',
%                'trunc-unsat','trunc-sat'}  
%       .abs    {'lin','none'}
%   
%   Outputs:
%   - cilspeed: ciliary transport speed [cm/sec] as a function of 
%       airway position (in [cm]).
%   - dissol: dissolution rate [cm^3/sec] as a function of size and, 
%       optionally, local concentration of dissolved drug.
%   - absorb: the absorption rate constant at a certain airway position.

function [ cilspeed, dissol, absorb] = get_bronchial_kinetics(drug, phys, model)

    % make drug properties available inside output functions
    kdiss = drug.kdiss_br;
    kp = drug.kp_br;
    Cs = drug.Cs_br;
    rho = drug.rho;

    % make airway properties available inside output functions
    brtab = phys.br.gen;
    pos = brtab.pos;

    diam_cm = brtab.diam_cm;
    
    % generation-specific absorption rate constant
    ka = pi * kp .* diam_cm;     % [cm/min] * [cm] = [cm2/min]
    
    cilspeed = get_cilspeed(model.trans);
    dissol   = get_dissol(model.diss, kdiss, Cs, rho);
    absorb   = get_absorb(model.abs, pos, ka);

end


%%% ------------------------------------ %%%
%%% ----------- end of file ------------ %%%
%%% ------------------------------------ %%%
