# Supplementary material for: A mechanistic framework for a priori pharmacokinetic predictions of orally inhaled drugs
Source: PLoS Comput Biol. 2020 Dec 15;16(12):e1008466. doi: 10.1371/journal.pcbi.1008466 (PMC7771877; doi:10.1371/journal.pcbi.1008466)
Supplement: S1 File — MATLAB scripts used for solving the PDE model and for evaluating it against clinical and experimental data. (ZIP) [file pcbi.1008466.s008.zip › functions/get_cilspeed.m]

%GET_CILSPEED Get ciliary transport speed
%   Three variants are implemented:
%   - 'expon'  an exponential model (for testing -- under certain 
%              circumstances, it allows to solve the PDE analytically)
%   - 'fit'    an empirical parametric model fitted to the Hofmann/Sturm 
%              model applied to Yeh/Schum's physiological data
%   - 'interp' an interpolation scheme based on the Hofmann/Sturm model 
%              applied to Yeh/Schum's physiological data
%
%   In all scripts, method 'interp' is used, but method 'fit' gives very
%   similar results.
%
%   Alternatively, a one-argument function handle can be provided to 
%   explicitly implement the ciliary transport speed model.

function cilspeed = get_cilspeed(type)

    phys = properties_physiology();
    aw = phys.br.gen;
    Lx = sum(aw.length_cm);
    
    if ~ischar(type)
        if isa(type, 'function_handle') && nargin(type) == 1
            cilspeed = type;
            return
        else 
            type = 'unknown'; % produces an error below
        end
    end
    
    switch type
        case 'expon'
            cilspeed = @(x) cilspeed_exponential(x, Lx);
        case 'fit'
            cilspeed = @(x) cilspeed_fit(x, Lx);
        case 'interp'
            cilspeed = @(x) interp1constextrap(aw.pos, hofmannsturm(aw.diam_cm), x);            
        otherwise
            error('unknown/missing ciliary transport model')
    end
    
end
