# Supplementary material for: A mechanistic framework for a priori pharmacokinetic predictions of orally inhaled drugs
Source: PLoS Comput Biol. 2020 Dec 15;16(12):e1008466. doi: 10.1371/journal.pcbi.1008466 (PMC7771877; doi:10.1371/journal.pcbi.1008466)
Supplement: S1 File — MATLAB scripts used for solving the PDE model and for evaluating it against clinical and experimental data. (ZIP) [file pcbi.1008466.s008.zip › functions/get_dissol.m]

%GET_DISSOL Get dissolution rate (in [cm^3/min])
%    All implemented dissolution models are based on an adapted version of 
%    the Noyes-Whitney equation, but differ in whether they
%    1) describe saturable or unsaturable dissolution
%    2) truncate or not the dissolution speed for small particles (for
%       numeric stability)
%    3) truncate or not the dissolution speed for large particles
%       (based on the assumption that only a part of the particle surface 
%       is in contact with the dissolution medium)
%
%    Model 'sat' is used in all scripts (saturable dissolution, no
%    truncation)
%

function dissol = get_dissol(type, kdiss, Cs, rho)

    D = kdiss/Cs;
    K = 4*pi*D/(rho*(4/3*pi)^(1/3));

    if endsWith(type,'xcap')
        fact_cap = str2double(extractBefore(type,'xcap'));
        type = 'xcap';
    end
    
    switch type
        
        case 'unsat'
            dissol = @(s) dissol_unsatur(s,K,Cs);
            
        case 'trunc-unsat'
            dissol = @(s) dissol_trunc_unsatur(s,K,Cs);
            
        case 'sat'
            dissol = @(s,Cf) dissol_satur(s,Cf,K,Cs);
            
        case 'trunc-sat'
            dissol = @(s,Cf) dissol_trunc_satur(s,Cf,K,Cs);
            
        case 'trunc2-unsat' % as proposed in Boger 2016
            dissol = @(s,Cf) dissol_boger_corr(s,K,Cs);
              
        case 'cap' % spherical cap model (xcap with fact_cap == 1)
            dissol = @(s,Cf,h) dissol_cap(s,Cf,D,Cs,rho,h);

        case 'xcap' % spherical cap model            
            dissol = @(s,Cf,h) dissol_cap(s,Cf,D,Cs,rho,fact_cap*h);

        case 'unsol'
            dissol = @(s) zeros(size(s));
            
        otherwise
            error('unknown/missing dissolution model')
    end

end


%%% ------------------------------------ %%%
%%% ----------- end of file ------------ %%%
%%% ------------------------------------ %%%
