# Supplementary material for: A mechanistic framework for a priori pharmacokinetic predictions of orally inhaled drugs
Source: PLoS Comput Biol. 2020 Dec 15;16(12):e1008466. doi: 10.1371/journal.pcbi.1008466 (PMC7771877; doi:10.1371/journal.pcbi.1008466)
Supplement: S1 File — MATLAB scripts used for solving the PDE model and for evaluating it against clinical and experimental data. (ZIP) [file pcbi.1008466.s008.zip › functions/hofmannsturm.m]

%V = HOFMANNSTURM(D) Hofmann-Sturm model for mucociliary transport velocity 
%   Reference: Hofmann/Sturm (2004) J Aerosol Med, Vol 17(1)

function v = hofmannsturm(d)

    v = 0.1 * 1.2553 * d.^2.808; % in [cm/min]

end
