# Supplementary material for: A mechanistic framework for a priori pharmacokinetic predictions of orally inhaled drugs
Source: PLoS Comput Biol. 2020 Dec 15;16(12):e1008466. doi: 10.1371/journal.pcbi.1008466 (PMC7771877; doi:10.1371/journal.pcbi.1008466)
Supplement: S1 File — MATLAB scripts used for solving the PDE model and for evaluating it against clinical and experimental data. (ZIP) [file pcbi.1008466.s008.zip › functions/int_ds.m]

%VAL = INT_DS(S, ARR) Integral over size space (natural grid)
function val = int_ds(S, arr)
%   1D rectangle rule 

assert(ndims(arr) == 3, '2nd argument must be a 3D array')

ds = reshape(diff(S(:)),1,1,[]);

assert(size(arr,3) == numel(ds), 'incompatible lengths of size dimension')

val = sum(arr .* ds,3);

end

% % Previously: trapezoidal rule
% function val = int_ds(S, arr)
% %VAL = INT_DS(S, ARR) Integral over size space (natural grid)
% %   1D trapezoidal rule 
% 
% assert(ndims(arr) == 3)
% assert(size(arr,3) == numel(S))
% 
% val =  -trapz(S(:), arr, 3);
% 
% end
% 
