# Supplementary material for: A mechanistic framework for a priori pharmacokinetic predictions of orally inhaled drugs
Source: PLoS Comput Biol. 2020 Dec 15;16(12):e1008466. doi: 10.1371/journal.pcbi.1008466 (PMC7771877; doi:10.1371/journal.pcbi.1008466)
Supplement: S1 File — MATLAB scripts used for solving the PDE model and for evaluating it against clinical and experimental data. (ZIP) [file pcbi.1008466.s008.zip › functions/int_dx.m]

%VAL = INT_DX(X, ARR) Integral over location grid
%   1D rectangle rule
function val = int_dx(X, arr)

    dx = reshape(diff(X(:)),1,[]);

    assert(size(arr,2) == numel(dx), 'incompatible lengths of location dimension')

    val = sum(arr .* dx, 2);

end
