# Supplementary material for: A mechanistic framework for a priori pharmacokinetic predictions of orally inhaled drugs
Source: PLoS Comput Biol. 2020 Dec 15;16(12):e1008466. doi: 10.1371/journal.pcbi.1008466 (PMC7771877; doi:10.1371/journal.pcbi.1008466)
Supplement: S1 File — MATLAB scripts used for solving the PDE model and for evaluating it against clinical and experimental data. (ZIP) [file pcbi.1008466.s008.zip › functions/int_dxds.m]

%VAL = INT_DXDS(X, S, ARR) Double integral over natural grid
%   2D rectangle rule
function val = int_dxds(X, S, arr)

assert(ndims(arr) == 3, '3rd argument must be a 3D array')

dx = reshape(diff(X(:)),1,[]);
ds = reshape(diff(S(:)),1,1,[]);

assert(size(arr,2) == numel(dx), 'incompatible lengths of location dimension')
assert(size(arr,3) == numel(ds), 'incompatible lengths of size dimension')

val = sum( sum(arr .* dx,2) .* ds, 3);

end

% % previously trapezoidal rule:
% function [ value ] = int_dxds(X, S, arr)
% %VALUE = INT_DXDS(X, S, ARR) Double integral over natural grid
% %   2D Trapezoidal rule by nesting trapz calls
% 
% assert(ndims(arr) == 3)
% assert(size(arr,2) == numel(X)+1)
% assert(size(arr,3) == numel(S)+1)
% 
% value = trapz(X(:), -trapz(S(:), arr, 3), 2);
% 
% end
