# Supplementary material for: A mechanistic framework for a priori pharmacokinetic predictions of orally inhaled drugs
Source: PLoS Comput Biol. 2020 Dec 15;16(12):e1008466. doi: 10.1371/journal.pcbi.1008466 (PMC7771877; doi:10.1371/journal.pcbi.1008466)
Supplement: S1 File — MATLAB scripts used for solving the PDE model and for evaluating it against clinical and experimental data. (ZIP) [file pcbi.1008466.s008.zip › functions/interp1constextrap.m]

%INTERP1CONSTEXTRAP Linear interpolation with constant extrapolation
%   In contrast to INTERP1(...,EXTRAP), which takes value EXTRAP for any
%   value outside the extrapolation range, this function takes the nearest
%   data point (hence, it allows for different values at outside the two 
%   ends of the interpolation interval).
%
%   X, Xq must be column vectors, V an array with length(X) == size(V,1)
%
%   Example: 
%   x = [1; 2; 3]; v = [2; 4; 3]; xq = (0:0.1:4)'; 
%   vq = interp1constextrap(x,v,xq);
%   figure(); plot(x,v,'o',xq,vq,'-')

function Vq = interp1constextrap(X,V,Xq)

    assert(iscolumn(X) && iscolumn(Xq), 'Array-valued query points not implemented')
    assert(length(X) == size(V,1), 'V-reshaping feature of interp1() not implemented')

    X = X(:); Xq = Xq(:);
    
    Vq = interp1(X,V,Xq);

    [maxX, imax] = max(X);  
    [minX, imin] = min(X);       % interp1 ensures imax, imin are unique

    Vq(Xq > maxX, :) = V(imax);
    Vq(Xq < minX, :) = V(imin);

end
