# Supplementary material for: A mechanistic framework for a priori pharmacokinetic predictions of orally inhaled drugs
Source: PLoS Comput Biol. 2020 Dec 15;16(12):e1008466. doi: 10.1371/journal.pcbi.1008466 (PMC7771877; doi:10.1371/journal.pcbi.1008466)
Supplement: S1 File — MATLAB scripts used for solving the PDE model and for evaluating it against clinical and experimental data. (ZIP) [file pcbi.1008466.s008.zip › functions/interpolator.m]

%INTERPOLATOR(POS,DAT,TYPE) Function factory for interpolation along airway
%   Input arguments:
%    - a vector POS of positions of airway generations (mean of
%      generations).
%    - a vector DAT of data (same size as POS)
%    - a string TYPE specifying which interpolation scheme to use.
%      Available are:
%       'linear'  linear interpolation in between airway generations
%       'spline'  cubic spline interpolation in between airway generations
%       'extreme' linear interpolation in between first and last airway 
%                 generation
%
%   Output arguments:
%    - A function FUN which interpolates DAT along the whole airway. 
%    - For type 'linear', constant extrapolation is done. However, for 
%      types 'spline' or 'extreme', a slight bit of linear extrapolation is
%      done in between [0,pos(1)] and [pos(end) Lx], i.e. in the first 
%      half of the first and the second half of the last generation.

function fun = interpolator(pos, dat, type)

    switch type 
        case 'linear'
            fun = @(x) interp1constextrap(pos,dat,x);
        case 'spline'
            fun = @(x) interp1(pos,dat,x,'spline','extrap');
        case 'extreme'
            fun = @(x) interp1(pos([1 end]),dat([1 end]),x,'linear','extrap');            
        otherwise
            error('unknown interpolation scheme')
    end


end
