# Supplementary material for: A mechanistic framework for a priori pharmacokinetic predictions of orally inhaled drugs
Source: PLoS Comput Biol. 2020 Dec 15;16(12):e1008466. doi: 10.1371/journal.pcbi.1008466 (PMC7771877; doi:10.1371/journal.pcbi.1008466)
Supplement: S1 File — MATLAB scripts used for solving the PDE model and for evaluating it against clinical and experimental data. (ZIP) [file pcbi.1008466.s008.zip › functions/plot_amounts.m]

%PLOT_AMOUNTS Amount of drug in model compartments, for different models
%   Detailed explanation goes here
function plot_amounts(varargin)

    [simul, prop] = parseparams(varargin);
    
    p = inputParser;
    addParameter(p, 'normalizeBy', 'none')
    p.parse(prop{:});
    
    normalizeBy = validatestring(p.Results.normalizeBy, {'none','dose','lung dose'});
    
    nsimul = numel(simul);
    
    assert(nsimul >= 1 && nsimul <=4) 

    lsty = {'b-','r-','k-','c-'};

    leg = cell(nsimul,1);
    Amax = 0;

for i = 1:nsimul
    arg = simul{i};
    t = arg.discr.grid.t;
    
    leg{i} = ['Model ' num2str(i) ' ' inputname(i)];
    
    A = arg.A;

    switch normalizeBy
        case 'none'
            ttl = 'Amount [nmol] of drug in different compartments';
            scalingFactor = 1;  % no scaling
        case 'dose'
            ttl = 'Dose-normalized amount [unitless] of drug in different compartments';
            scalingFactor = arg.input.depo.info.dose_nmol;
        case 'lung dose'
            ttl = 'Lung dose-normalized amount [unitless] of drug in different compartments';
            scalingFactor = arg.input.depo.info.dose_nmol - arg.input.depo.throat;
    end
    
    A.alv = structfun(@(fld) fld/scalingFactor, A.alv,'UniformOutput',false);
    A.br  = structfun(@(fld) fld/scalingFactor, A.br ,'UniformOutput',false);
    A.sys = structfun(@(fld) fld/scalingFactor, A.sys,'UniformOutput',false);
    
    Atot = A.alv.solid + A.alv.fluid + A.alv.tissue ...
      + A.br.solid + A.br.fluid  + A.br.tissue ... % not used any more + A.br.clear ...
      + A.sys.gut + A.sys.ctr + A.sys.per + A.sys.clear;
  
    subplot(3,4,1)
    plot(t,A.alv.solid,lsty{i})
    title('Amount undissolved (alv)')
    hold on
    
    subplot(3,4,2)
    plot(t,A.alv.fluid,lsty{i})
    title('Amount in lining fluid (alv)')
    hold on
    
    subplot(3,4,3)
    plot(t,A.alv.tissue,lsty{i})
    title('Amount in lung tissue (alv)')
    hold on
    
    subplot(3,4,5)
    plot(t,A.br.solid,lsty{i})
    title('Amount undissolved (br)')
    hold on
    
    subplot(3,4,6)
    plot(t,A.br.fluid,lsty{i})
    title('Amount in lining fluid (br)')
    hold on
    
    subplot(3,4,7)
    plot(t,A.br.tissue,lsty{i})
    title('Amount in lung tissue (br)')
    hold on
    
%     subplot(3,4,8)
%     plot(t,A.br.clear,lsty{i})
%     title('Amount cleared (MCC)')
%     hold on
    
    subplot(3,4,9)
    plot(t,A.sys.gut,lsty{i})
    title('Amount in gut compartment')
    hold on
  
    subplot(3,4,10)
    plot(t,A.sys.ctr,lsty{i})
    title('Amount in central compartment')
    hold on
    
    subplot(3,4,11)
    plot(t,A.sys.per,lsty{i})
    title('Amount in peripheral compartment')
    hold on
    
    subplot(3,4,4)
    plot(t,A.sys.clear,lsty{i})
    title('Amount cleared (sys. CL + non-bioav. frac.)')
    hold on
    
    subplot(3,4,8)
    plot(t,A.br.clear,[lsty{i} '-'])                 % not in mass balance
    title('Amount cleared by MCC (not in mass balance)')
    hold on

    subplot(3,4,12)
    plot(t,Atot,lsty{i},'LineWidth',2)
    title('Total amount of drug (shoud be constant)')
    hold on
    
    Amax = max([Atot(:);Amax]);
    
end

ylim([0 1.1*Amax])
sgtitle(ttl)

% legend (but don't show only "model 1")
if nargin > 1 || ~isempty(inputname(1))    
    legend(leg)
end

end
