# Supplementary material for: A mechanistic framework for a priori pharmacokinetic predictions of orally inhaled drugs
Source: PLoS Comput Biol. 2020 Dec 15;16(12):e1008466. doi: 10.1371/journal.pcbi.1008466 (PMC7771877; doi:10.1371/journal.pcbi.1008466)
Supplement: S1 File — MATLAB scripts used for solving the PDE model and for evaluating it against clinical and experimental data. (ZIP) [file pcbi.1008466.s008.zip › functions/plot_brconc.m]

%PLOT_BRCONC Summary of this function goes here
%   Detailed explanation goes here
function plot_brconc(varargin)

    [simul, prop] = parseparams(varargin);
    
    p = inputParser;
    addParameter(p, 'scale', 'Cs')
    p.parse(prop{:});
    
    scale = validatestring(p.Results.scale, {'Cs','same'});
    
    nsimul = numel(simul);
    
    assert(nsimul >= 1 && nsimul <=9) 
    nrow = ceil(sqrt(nsimul));
    ncol = ceil(nsimul/nrow);

    get_maxCflu = @(s) s.input.subst.Cs_br; % helper function
    
    max_Cflu = max(cellfun(get_maxCflu,simul)); 
    
    for i = 1:nsimul
        arg = simul{i};
        
        X = arg.discr.grid.X;
        tvec = arg.discr.grid.t;
        T = max(tvec);
        
        leg = ['model ' num2str(i) ' ' inputname(i)];
        Cflu = arg.C.br.fluid;
        Cs = arg.input.subst.Cs_br;
        
        % concentration in lung fluid
        subplot(nrow,ncol,i)        
        surf(X,tvec,Cflu,'EdgeColor','none')
        ax = gca;
        switch scale
            case 'Cs'
                set(ax,'CLim',[0 Cs],'CLimMode','manual')
            case 'same'
                set(ax,'CLim',[0 max_Cflu],'CLimMode','manual')                
        end
        colorbar
        view(2)
        xlabel('Trachea  <--                        location                         --> terminal bronchioles')
        ylabel('Time')
        xlim([0 max(X)])
        ylim([0 T])
        title(['C_{flu}, ' leg ' (C_s=' num2str(Cs) ')'])
        
    end
end
