# Supplementary material for: A mechanistic framework for a priori pharmacokinetic predictions of orally inhaled drugs
Source: PLoS Comput Biol. 2020 Dec 15;16(12):e1008466. doi: 10.1371/journal.pcbi.1008466 (PMC7771877; doi:10.1371/journal.pcbi.1008466)
Supplement: S1 File — MATLAB scripts used for solving the PDE model and for evaluating it against clinical and experimental data. (ZIP) [file pcbi.1008466.s008.zip › functions/project_deposition_1D.m]

%PROJECT_DEPOSITION_1D Project deposition data on 1D computational grid
%
%   Strategy for projection on 1D grid:
%     - Linear interpolation between center point of each generation, with
%       constant extrapolation, and a correction to globally respect mass 
%       conservation.
%     - Generationwise mass conservation would be desirable but is much 
%       more complicated, especially because it may be an ill posed problem
%       for sparse grids X (some generations without any discretisation 
%       point inside).
%     - for DEPO.BRONCHIAL with unit [nmol], RHO0 has unit [nmol/cm4] and
%       is such that \int s * rho0(x)dx matches sum(DEPO.BRONCHIAL) 
%       (global, but also local conservation of mass during projection)


function rho0 = project_deposition_1D(depo,grd)

    amtgen = depo.bronchial;
    phys = physiological_properties();
    genbnd = [0; phys.br.gen.end_cm];
    genbnd = genbnd(:);
    
    xbnd = grd.X(:);

    % step 1: amount per generation -> amount per grid cell
    S = depo.size;
    camtgbnd = [zeros(size(S)); cumsum(amtgen(:,end:-1:1),1)];
    camtxbnd = interp1(genbnd,camtgbnd,xbnd);
    amtgrd = diff(camtxbnd,[],1);
    
    % step 2: for each grid cell: amount -> location-resolved amount per size
    hx = diff(xbnd);
    rho0 = amtgrd ./ (S .* hx);            
    
end
