# Supplementary material for: A mechanistic framework for a priori pharmacokinetic predictions of orally inhaled drugs
Source: PLoS Comput Biol. 2020 Dec 15;16(12):e1008466. doi: 10.1371/journal.pcbi.1008466 (PMC7771877; doi:10.1371/journal.pcbi.1008466)
Supplement: S1 File — MATLAB scripts used for solving the PDE model and for evaluating it against clinical and experimental data. (ZIP) [file pcbi.1008466.s008.zip › functions/project_deposition_2D.m]

%PROJECT_DEPOSITION_2D Project deposition data on 2D computational grid
%
%   Strategy for projection on 2D grid:
%     - Uniform distribution of dose in data location-size gridcells
%       (per generation and per size category) --> f(x,s)
%     - rho0 at solver location-size gridcell C = average of f(x,s) in C 

function [rho0br, rho0alv] = project_deposition_2D(depo,grd,phys)

    xbnddat = [0; phys.br.gen.end_cm];
    xbnddat = xbnddat(:);    % column vector

    % default values
    smax = diam2vol(50);          % [um]
    sdil_default = diam2vol(0.1); % 0.1 [um]

    %% Projection onto bronchi
    % step 1: distribute delta peaks in size over short size intervals
    sdattmp = depo.size(:)'; % row vector
    sdil = min([sdil_default 0.5*min(sdattmp) 0.5*diff(sdattmp)]);
    
    sbnddat = [0 kron(sdattmp,[1 1]) + sdil*kron(ones(size(sdattmp)),[-1 1]) smax];
    assert(all(diff(sbnddat) > 0), 'data size vector must be increasing')
    
    amtxs_br = depo.bronchial;
    amtxs_br_ext = zeros(size(amtxs_br).*[1 2] + [0 1]);
    amtxs_br_ext(:,2:2:end) = amtxs_br;
    
    % step 2: compute cumulative amount matrix per data location-size grid
    camtdat_br_x  = cumsum(padarray(amtxs_br_ext,[1 0],'pre'), 1);
    camtdat_br_xs = cumsum(padarray(camtdat_br_x,[0 1],'pre'), 2);

    % step 3: linear interpolation projects onto solver location-size grid
    xbndgrd = grd.X(:);
    sbndgrd = grd.S(:)';
    [Sdat, Xdat] = meshgrid(sbnddat, xbnddat);    
    [Sgrd, Xgrd] = meshgrid(sbndgrd, xbndgrd);
    camtbnd_br_xs = interp2(Sdat, Xdat, camtdat_br_xs, Sgrd, Xgrd,'linear',0);
    
    amtgrd_br_x  = diff(camtbnd_br_xs,[], 1);
    amtgrd_br_xs = diff(amtgrd_br_x,  [], 2);
    
    % step 3b: check for mass loss and raise a warning if it is >1%
    
    totdat = sum(amtxs_br,'all');
    totgrd = sum(amtgrd_br_xs,'all');
    interploss = totdat - totgrd;
    assert(interploss >= -sqrt(eps(1)) && interploss < totdat, 'Interpolation produced unexpected mass balance.')
    if interploss > 0.01*totdat
        warning(['Mass loss during interpolation is ' ...
                  num2str(100*interploss/totdat) ...
                 '%. Consider increasing the range of the size grid.'])
    end
            
%    % step 3c: set cancellation errors (numerically negative zero value) to zero
    
    cancelloss = -sum(min(amtgrd_br_xs,0),'all');
    if cancelloss > 1e-5 * totdat
        warning(['Mass loss during removal of cancellation errors is ' ...
                  num2str(100*cancelloss/totdat) ...
                 '%.'])
    end
    amtgrd_br_xs(amtgrd_br_xs<0) = 0;
    
    % step 4: for each grid cell: amount -> location-resolved amount per size
    dx = diff(xbndgrd);
    ds = diff(sbndgrd);
    
    s = 0.5*(sbndgrd(1:end-1) + sbndgrd(2:end));
        
    rho0br = amtgrd_br_xs ./ ((s.*ds) .* dx);
    
    %% Projection onto alveolar space
    % step 1: distribute delta peaks in size over short size intervals
    amt_alv = depo.alveolar;
    amt_alv_ext = zeros(size(amt_alv).*[1 2] + [0 1]);
    amt_alv_ext(:,2:2:end) = amt_alv;
    
    % step 2: compute cumulative amount matrix per data location-size grid
    camtdat_alv  = [0  cumsum(amt_alv_ext)];

    % step 3: linear interpolation projects onto solver location-size grid
    camtbnd_alv = interp1(sbnddat, camtdat_alv,  sbndgrd);
    
    amtgrd_alv  = diff(camtbnd_alv, [], 2);
    
    % step 4: for each grid cell: amount -> location-resolved amount per size
    rho0alv = amtgrd_alv ./ (s.*ds);
    
end
