# Supplementary material for: A mechanistic framework for a priori pharmacokinetic predictions of orally inhaled drugs
Source: PLoS Comput Biol. 2020 Dec 15;16(12):e1008466. doi: 10.1371/journal.pcbi.1008466 (PMC7771877; doi:10.1371/journal.pcbi.1008466)
Supplement: S1 File — MATLAB scripts used for solving the PDE model and for evaluating it against clinical and experimental data. (ZIP) [file pcbi.1008466.s008.zip › functions/read_deposition.m]

%READ_DEPOSITION Read a suitably formatted deposition pattern from file.
%   Input parameters:
%   - FILENAME is a file in the 'data_deposition/' folder.
%   - ALVLIM, a scalar specifying which generation is considered the first
%             alveolar generation (defaults to 17)
%   
%   Returns a struct with the following fields:
%    .bronchial     A matrix of deposed amounts [nmol] per generation per 
%                   size. Only the first ALVLIM-1 (default: 16) generations
%                   are retained.
%    .alveolar      Column vector of pooled amounts [nmol] in alveoli per size
%    .throat        Amount deposited in the throat [nmol], a scalar
%    .size          Column vector of (geometric) particle sizes ([cm^3], 
%                   increasing order)
%    .info          Header information from FILENAME, a struct with fields:
%                   .subst     (substance name)
%                   .indiv     (type of individual)
%                   .dose_ug   (total lung dose in [ug])
%                   .dose_nmol (total amount deposited in the lung [nmol])
%                   .type      (diameter type in FILENAME and in the output)
%    .units         A struct containing the unit of size and of amounts 
%                   (bronchial / alveolar)

function depo = read_deposition(filename, alvlim)

    if nargin < 2
        alvlim = 17;
    else
        assert(isscalar(alvlim) && isnumeric(alvlim) && 1 < alvlim, ...
               'alvlim must be a natural number >1')
    end
    
    filepath = ['data/deposition/' filename];
    if ~endsWith(filename, '.txt')
        filepath = [filepath '.txt'];
    end
    
    fid = fopen(filepath);
    hdr = textscan(fid, '%s', 6, 'Delimiter', '\t');    % header
    lbl = textscan(fid, '%s%s%s', 1, 'HeaderLines',1);  % labels
    bdy = textscan(fid, '%f%f%f', Inf);                 % body (the data)
    fclose(fid);

    % processing the header
    
    hdr = [hdr{:}];
    
    hdr_subst = hdr(startsWith(hdr,'Substance:'));
    assert(isscalar(hdr_subst), 'Must provide unique substance information')
    hdr_subst = strsplit(hdr_subst{1},'Substance:');
    hdr_subst = strip(hdr_subst{2});
    
    hdr_indiv = hdr(startsWith(hdr,'Individual:'));
    assert(isscalar(hdr_indiv), 'Must provide unique individual information')
    hdr_indiv = strsplit(hdr_indiv{1},'Individual:');
    hdr_indiv = strip(hdr_indiv{2});
    
    hdr_dose_ug = hdr(startsWith(hdr,'Total dose [ug]:'));
    assert(isscalar(hdr_dose_ug), 'Must provide unique total dose information')
    hdr_dose_ug = strsplit(hdr_dose_ug{1},'Total dose [ug]:');
    hdr_dose_ug = str2double(strip(hdr_dose_ug{2}));
    assert(~isnan(hdr_dose_ug), 'Invalid total dose information')
    
    hdr_dtype = hdr(startsWith(hdr,'Diameter [um]:'));
    assert(isscalar(hdr_dtype), 'Must provide unique diameter type information')
    hdr_dtype = strsplit(hdr_dtype{1},'Diameter [um]:');
    hdr_dtype = strip(hdr_dtype{2});
    
    info = struct(...
        'subst',hdr_subst,...
        'indiv',hdr_indiv,...
        'dose_ug',hdr_dose_ug,...
        'type',struct('in',hdr_dtype,...
                      'out',[]));
    
    % assembling a table in long format
    lbl = [lbl{:}];
    assert(all(strcmp(lbl,{'Diam','Generation','FractionDeposited'})), ...
        'Incorrect column labels')
    long = table(bdy{:});
    long.Properties.VariableNames = lbl;
    
    % get substance information
    subst = properties_substance(hdr_subst);

    % convert aerodynamic to geometric diameter (if applicable)
    switch hdr_dtype
        case 'aerodynamic'
            long.Diam = aero2geom(long.Diam,subst);
        case 'geometric'
            % nothing to convert
        otherwise
            error('unknown diameter type')    
    end
    info.type.out = 'geometric';
    
    % ordered diameters of deposited particles in suspension
    diams = sort(unique(long.Diam));       
    
    % unit change for dose
    dose_nmol = hdr_dose_ug * 1e3 / subst.MW;  % [ug] *1e3 / ([g/mol]) = [nmol]
    info.dose_nmol = dose_nmol;
    
    % reshaping the table
    br = long(long{:,'Generation'} < alvlim, :);
    alv = long(long{:,'Generation'} >= alvlim, :);
    
    aggalv = grpstats(alv,'Diam','sum','DataVars','FractionDeposited');
    aggalv = sortrows(aggalv,'Diam');
    assert(all(aggalv.Diam == diams));
    alv_FractionDeposited = reshape(aggalv.sum_FractionDeposited, 1, []);
    alv_Amount_nmol = alv_FractionDeposited * dose_nmol;  % [fraction] * [nmol]
    
    widebr = unstack(br,'FractionDeposited','Generation');
    widebr = sortrows(widebr,'Diam');
    assert(all(widebr.Diam == diams));
    widebr.Diam = [];
    widebr = table2array(widebr)';  %columns: location, rows: size
    br_Amount_nmol = widebr * dose_nmol;  % fraction * [nmol]
                  
    % rest of dose is in throat
    throat_Amount_nmol = dose_nmol - sum(alv_Amount_nmol(:)) - sum(br_Amount_nmol(:));
    
    % sizes (volumes)
    siz = diam2vol(diams);          % [cm3], assuming spherical shape
    siz = reshape(siz, 1, []);      % as row vector

    % assembling the depo struct
    depo = struct(...
        'bronchial',br_Amount_nmol,...
        'alveolar',alv_Amount_nmol,...
        'throat',throat_Amount_nmol,...
        'size',siz,...
        'info',info,...
        'units',struct('size','[cm3]',...
                       'amount','[nmol]'));    
    
end
