# Supplementary material for: A mechanistic framework for a priori pharmacokinetic predictions of orally inhaled drugs
Source: PLoS Comput Biol. 2020 Dec 15;16(12):e1008466. doi: 10.1371/journal.pcbi.1008466 (PMC7771877; doi:10.1371/journal.pcbi.1008466)
Supplement: S1 File — MATLAB scripts used for solving the PDE model and for evaluating it against clinical and experimental data. (ZIP) [file pcbi.1008466.s008.zip › functions/shadedplot.m]

function h = shadedplot(lower, upper, x, col)

if length(lower)~=length(upper)
    error('lower and upper vectors must be same length')
end
if nargin<4
    col='b';
end

if nargin<3
    x=1:length(lower);
end

x  = x(:);
y = [lower(:) upper(:)-lower(:)];
h = area(x,y);
set(h,'facealpha',.3,'EdgeColor',col,'LineStyle','--')
