# Supplementary material for: A mechanistic framework for a priori pharmacokinetic predictions of orally inhaled drugs
Source: PLoS Comput Biol. 2020 Dec 15;16(12):e1008466. doi: 10.1371/journal.pcbi.1008466 (PMC7771877; doi:10.1371/journal.pcbi.1008466)
Supplement: S1 File — MATLAB scripts used for solving the PDE model and for evaluating it against clinical and experimental data. (ZIP) [file pcbi.1008466.s008.zip › functions/shadedplot2.m]

function [h] = shadedplot2(x, y1, y2, col)
% SHADEDPLOT draws two lines on a plot and shades the area between those
% lines.
%
% SHADEDPLOT(x, y1, y2)
%   All of the arguments are vectors of the same length, and each y-vector is
%   horizontal (i.e. size(y1) = [1  N]). Vector x contains the x-axis values,
%   and y1:y2 contain the y-axis values.
%
%   Plot y1 and y2 vs x, then shade the area between those two
%   lines. Highlight the edges of that band with lines.
%
%   SHADEDPLOT(x, y1, y2, areacolor, linecolor)
%   The arguments areacolor and linecolor allow the user to set the color
%   of the shaded area and the boundary lines. These arguments must be
%   either text values (see the help for the PLOT function) or a
%   3-element vector with the color values in RGB (see the help for
%   COLORMAP).
%
%   [HA HB HC = SHADEDPLOT(x, y1, y2) returns three handles to the calling
%   function. HA is a vector of handles to areaseries objects (HA(2) is the
%   shaded area), HB is the handle to the first line (x vs y1), and HC is
%   the handle to the second line (x vs y2).
%
%   Example:
%
%     x1 = [1 2 3 4 5 6];
%     y1 = x1;
%     y2 = x1+1;
%     x3 = [1.5 2 2.5 3 3.5 4];
%     y3 = 2*x3;
%     y4 = 4*ones(size(x3));
%     ha = shadedplot(x1, y1, y2, [1 0.7 0.7], 'r'); %first area is red
%     hold on
%     hb = shadedplot(x3, y3, y4, [0.7 0.7 1]); %second area is blue
%     hold off

% plot the shaded area
x = x(:);
y = [y1(:) y2(:)-y1(:)]; 
h = area(x, y);
set(h(1), 'FaceColor', 'none') % this makes the bottom area invisible
set(h, 'LineStyle', 'none')

% set the line and area colors if they are specified
if nargin == 4
    set(h(2), 'FaceColor', col)
end

set(h,'facealpha',.3)
