# Supplementary material for: A mechanistic framework for a priori pharmacokinetic predictions of orally inhaled drugs
Source: PLoS Comput Biol. 2020 Dec 15;16(12):e1008466. doi: 10.1371/journal.pcbi.1008466 (PMC7771877; doi:10.1371/journal.pcbi.1008466)
Supplement: S1 File — MATLAB scripts used for solving the PDE model and for evaluating it against clinical and experimental data. (ZIP) [file pcbi.1008466.s008.zip › functions/vol2diam.m]

%D = VOL2DIAM(V) Convert volume to diameter, assuming spherical shape
%   Units: [cm^3] for V, [um] for D
function d = vol2diam(v)

d = (v*6/pi).^(1/3) * 1e4;

end
