# Supplementary material for: A mechanistic framework for a priori pharmacokinetic predictions of orally inhaled drugs
Source: PLoS Comput Biol. 2020 Dec 15;16(12):e1008466. doi: 10.1371/journal.pcbi.1008466 (PMC7771877; doi:10.1371/journal.pcbi.1008466)
Supplement: S1 File — MATLAB scripts used for solving the PDE model and for evaluating it against clinical and experimental data. (ZIP) [file pcbi.1008466.s008.zip › initialize_wd.m]

function initialize_wd()
%INITIALIZE_WD Initialize working directories
    
    [basepath,~,~] = fileparts(which('initialize_wd.m'));
    cd(basepath)
        
    addpath(genpath('data'))
    addpath('physiol_subst')
    addpath('functions')
    addpath('kinetics')
    addpath('models')
    addpath(genpath('results'))
    addpath('scripts')

end
