# Supplementary material for: A mechanistic framework for a priori pharmacokinetic predictions of orally inhaled drugs
Source: PLoS Comput Biol. 2020 Dec 15;16(12):e1008466. doi: 10.1371/journal.pcbi.1008466 (PMC7771877; doi:10.1371/journal.pcbi.1008466)
Supplement: S1 File — MATLAB scripts used for solving the PDE model and for evaluating it against clinical and experimental data. (ZIP) [file pcbi.1008466.s008.zip › kinetics/cilspeed_exponential.m]

% Exponentially increasing ciliary speed
function r = cilspeed_exponential(x, xGI)

    if x >= xGI  % to avoid explosion in finite time
        r = 0;
    else
        r = exp(log(4e-3) + x * (log(50) - log(4e-3)));
    end
end
