# Supplementary material for: A mechanistic framework for a priori pharmacokinetic predictions of orally inhaled drugs
Source: PLoS Comput Biol. 2020 Dec 15;16(12):e1008466. doi: 10.1371/journal.pcbi.1008466 (PMC7771877; doi:10.1371/journal.pcbi.1008466)
Supplement: S1 File — MATLAB scripts used for solving the PDE model and for evaluating it against clinical and experimental data. (ZIP) [file pcbi.1008466.s008.zip › kinetics/cilspeed_fit.m]

% R = CILSPEED_FIT(X, LX) Simple fitted empirical ciliary transport model 
%   X: position in airway (0: trachea; LX: terminal bronchioles)
%   
%   See test_cilspeedmodel.m for comparison of the data and this fitted 
%   model

function r = cilspeed_fit(x, Lx)

    if x < 0  % to avoid explosion in finite time (in ODE-based schemes)
        r = 0;
    else
        r = exp(5*(Lx-x-3)./(3+Lx-x).^0.92)/200; % [cm/min]
    end
end
