# Supplementary material for: A mechanistic framework for a priori pharmacokinetic predictions of orally inhaled drugs
Source: PLoS Comput Biol. 2020 Dec 15;16(12):e1008466. doi: 10.1371/journal.pcbi.1008466 (PMC7771877; doi:10.1371/journal.pcbi.1008466)
Supplement: S1 File — MATLAB scripts used for solving the PDE model and for evaluating it against clinical and experimental data. (ZIP) [file pcbi.1008466.s008.zip › kinetics/dissol_boger_corr.m]

%DISSOL_BOGER_CORR saturable dissolution, correction for small sizes 
function d = dissol_boger_corr(s, K, Cs)

    r = (3*s/(4*pi))^(1/3); % [cm3] --> [cm]
    DCs_rho = Cs * K * (4*pi/3)^(1/3) / (4*pi);
    
    rcut = 1e4*0.075; %1e4[um] = 1[cm]
    k0 = 1/rcut^2;
    if r >= 0 %rcut
        g = 1/r;
    elseif r > 0
        g = k0*r;
    else
        g = 0;
    end
    d = 4*pi * r^2 * DCs_rho * g;
end
