# Supplementary material for: A mechanistic framework for a priori pharmacokinetic predictions of orally inhaled drugs
Source: PLoS Comput Biol. 2020 Dec 15;16(12):e1008466. doi: 10.1371/journal.pcbi.1008466 (PMC7771877; doi:10.1371/journal.pcbi.1008466)
Supplement: S1 File — MATLAB scripts used for solving the PDE model and for evaluating it against clinical and experimental data. (ZIP) [file pcbi.1008466.s008.zip › kinetics/dissol_cap.m]

%DISSOL_CAP saturable dissolution, assuming particle immersion of height h
%   The 'cap' model assumes that only a part of the dissolving particle is
%   in contact with the dissolution medium, and therefore the relevant
%   contact area in the Noyes-Whitney equation is not the particle surface
%   area but instead a spherical cap of the particle (assumed to have a
%   spherical shape)
%   Units: s in [cm3]
%          h in [cm]

function diss = dissol_cap(s,Cf,D,Cs,rho,h)

    diam = vol2diam(s)*1e-4; %in [cm]
    diss = 2* pi*D/rho * (Cs-Cf) .* min(diam,h) .* (diam>0); % [cm^3/min]

end
