# Supplementary material for: A mechanistic framework for a priori pharmacokinetic predictions of orally inhaled drugs
Source: PLoS Comput Biol. 2020 Dec 15;16(12):e1008466. doi: 10.1371/journal.pcbi.1008466 (PMC7771877; doi:10.1371/journal.pcbi.1008466)
Supplement: S1 File — MATLAB scripts used for solving the PDE model and for evaluating it against clinical and experimental data. (ZIP) [file pcbi.1008466.s008.zip › kinetics/dissol_satur.m]

%DISSOL_SATUR Saturable dissolution, not truncated  
function d = dissol_satur(s, Cf, K, Cs)

    d =  K*(Cs-Cf) .* s.^(1/3) .*(s>0); % [cm^3/min]

end
