# Supplementary material for: A mechanistic framework for a priori pharmacokinetic predictions of orally inhaled drugs
Source: PLoS Comput Biol. 2020 Dec 15;16(12):e1008466. doi: 10.1371/journal.pcbi.1008466 (PMC7771877; doi:10.1371/journal.pcbi.1008466)
Supplement: S1 File — MATLAB scripts used for solving the PDE model and for evaluating it against clinical and experimental data. (ZIP) [file pcbi.1008466.s008.zip › kinetics/dissol_trunc_unsatur.m]

%DISSOL_TRUNC_UNSATUR unsaturable dissolution, truncated      
function d = dissol_trunc_unsatur(s, K, Cs)
    smin = 6.5e-14; %[cm^3], corresponds to particle with 0.5 um diameter
    if s <= 0
        d = 0;
    elseif s <= smin
        d = K*Cs * smin.^(1/3);
    else
        d = K*Cs * s.^(1/3);
    end

end
