# Supplementary material for: A mechanistic framework for a priori pharmacokinetic predictions of orally inhaled drugs
Source: PLoS Comput Biol. 2020 Dec 15;16(12):e1008466. doi: 10.1371/journal.pcbi.1008466 (PMC7771877; doi:10.1371/journal.pcbi.1008466)
Supplement: S1 File — MATLAB scripts used for solving the PDE model and for evaluating it against clinical and experimental data. (ZIP) [file pcbi.1008466.s008.zip › kinetics/dissol_unsatur.m]

%DISSOL_UNSATUR unsaturable dissolution, not truncated      
function d = dissol_unsatur(s,K,Cs)

    d = K*Cs * s.^(1/3) .*(s>0);

end
