# Supplementary material for: A mechanistic framework for a priori pharmacokinetic predictions of orally inhaled drugs
Source: PLoS Comput Biol. 2020 Dec 15;16(12):e1008466. doi: 10.1371/journal.pcbi.1008466 (PMC7771877; doi:10.1371/journal.pcbi.1008466)
Supplement: S1 File — MATLAB scripts used for solving the PDE model and for evaluating it against clinical and experimental data. (ZIP) [file pcbi.1008466.s008.zip › models/saturable_2D_upwind_IE.m]

%SATURABLE_2D_UPWIND_IE Upwind-discretized 2D saturable PDE model solver
%
%   Algorithm features:
%   - Conducting airways, peripheral airways and systemic circulation fully
%     coupled
%   - Upwind discretisation of PDE and compatible integration rules for
%     mass conservation
%   - implicit Euler discretisation of linear processes
%   - saturable dissolution model
%   - initial particle size treated as a delta distribution; particle size
%     is treat followed over time.
%   - along the location axis, an arbitrary grid can be used 
%   
%   Since dissolution is saturable, particle sizes at different airway 
%   positions may differ from each other for t > 0.
%
%   The idea of this approach is that the size resolution in the data may
%   be much coarser than that the location grid 
%   (extreme case: monodisperse particle distribution)
%    
%   Input parameters:
%       - subst: a struct as returned by 'properties_substance.m'
%       - phys:  a struct as returned by 'properties_physiology.m'
%       - model: a struct with fields (all character arrays)
%           .trans: {'expon','fit'}
%           .diss:  {'unsol','unsat','sat','brcap'}
%           .alvdiss:  {'unsol','unsat','sat','alvcap'}  (optional)
%           .abs    {'lin','none'}
%       - depo: a struct; deposition pattern (data)
%       - discr: a struct with fields
%           .dt:   time discretisation step
%           .T:    final simulation time
%           .Xbnd: boundaries of location grid cells
%           .Sbnd: boundaries of size grid cells
%             
%    Output: a nested struct with the following fields:
%        .A     computed amounts in different locations
%            .alv   computed amounts in different (sub-)locations of the
%                   alveolar space
%                .solid   amount undissolved in alveolar space
%                .fluid   amount dissolved in alveolar lining fluid
%                .tissue  amount in alveolar lung tissue
%            .br    computed amounts in different (sub-)locations of the
%                   conduction airways (br=bronchial)
%                .solid   amount undissolved in alveolar space
%                .fluid   amount dissolved in alveolar lining fluid
%                .tissue  amount in alveolar lung tissue
%                .clear   cumulative amount cleared by mucociliary elevator
%            .sys   computed amounts in different (sub-)locations of the
%                   systemic blood circulation
%                .gut     amount in absorption compartment
%                .ctr     amount in central compartment
%                .per     amount in peripheral compartment
%                .clear   cumulative amount cleared systemically
%        .C      computed concentrations in different locations
%            .alv   computed concentrations in different (sub-)locations of
%                   the alveolar space
%                .fluid   concentration in alveolar lining fluid
%                .tissue  concentration in alveolar lung tissue
%            .br    computed concentrations in different (sub-)locations of
%                   the conduction airways (br=bronchial)
%                .fluid   concentration in alveolar lining fluid
%                .tissue  concentration in alveolar lung tissue
%            .sys   computed concentration in (sub-)location of the
%                   systemic blood circulation
%                .ctr     concentration in central compartment
%        .geom    geometric (physiological) parameters
%            .alv   geometric parameters in alveolar space
%                .V    volumes in alveolar space
%                    .flu   alveolar fluid volume
%                    .tis   alveolar tissue volume  
%            .br    geometric parameters in conduction airways (br=bronchial)
%                .a    cross-sectional areas (i.e. location-resolved volumes)
%                    .flu   bronchial fluid cross-sectional area
%                    .tis   bronchial tissue cross-sectional area 
%        .discr   discretisation-related parameters
%            .grid  quantities defining the computational grid
%                .t    time discretisation points
%                .X    location discretisation points (=center points of
%                      gridcells in location direction)
%                .S    size discretisation points (=center points of
%                      gridcells in size direction)
%                .dX   length of gridcells in location direction
%                .dS   length of gridcells in size direction
%            .param quantities defining the computational grid size
%                .Nt   number of time discretisation steps
%                .Nx   number of location discretisation steps
%                .Ns   number of size discretisation steps
%                .T    total simulation timespan
%        .input   input parameters (unchanged)
%            .subst    input 'subst'
%            .model    input 'model'
%            .depo     input 'depo'
%            .phys     input 'phys'
%        .units   units used consistently in the model / databases
%            .time     time unit   [min]
%            .length   length unit [cm]
%            .area     area unit   [cm^2]
%            .volume   volume unit [cm^3]
%            .weight   mass unit   [g]
    
    
function sol = saturable_2D_upwind_IE(subst, phys, model, depo, discr)

    %% Initialization
            
    % get bronchial kinetics from substance and model info
    [cilspeed, dissol_br, absorb] = get_bronchial_kinetics(subst, phys, model);
    [          dissol_alv       ] = get_alveolar_kinetics(subst, model);

    % make dissolution functions (down-)compatible with simpler dissolution models
    if nargin(dissol_br) == 1
        dissol_br = @(s,~,~) dissol_br(s);
        warning('Saturable PSPM solver called with unsaturable bronchial dissolution model.')
    elseif nargin(dissol_br) == 2
        dissol_br = @(s,Cf,~) dissol_br(s,Cf);
    end
    if nargin(dissol_alv) == 1
        dissol_alv = @(s,~,~) dissol_alv(s);
        warning('Saturable PSPM solver called with unsaturable alveolar dissolution model.')
    elseif nargin(dissol_alv) == 2
        dissol_alv = @(s,Cf,~) dissol_alv(s,Cf);
    end
    
    
    %% Choose correct discretisation parameters
    Xbnd = discr.Xbnd(:);                   % turn into column vector if not yet the case
    Sbnd = reshape(discr.Sbnd, 1, []);      % turn into row vector if not yet the case

    if isfield(discr,'tt')     % potentially non-uniform spacing
        tt = discr.tt;
        assert(isvector(tt) && min(tt) == 0 && all(diff(tt)>0), 'tt must be an increasing vector')
        T = max(tt);
        Nt = numel(tt)-1;
    else                       % uniform spacing
        if isfield(discr,'T')
            T = discr.T;
        else 
            % default T: time required to clear everything from central lung
            T = simtime(cilspeed, 0, max(Xbnd));
        end
        
        if isfield(discr,'Nt')
            Nt = discr.Nt;
        elseif isfield(discr,'dt')
            Nt = T/discr.dt;
        else
            error('Must provide a time discretisation step (either "Nt" or "dt")')
        end
        
        tt = linspace(0,T,Nt+1); % 0:dt:T
    end
    
    dt = diff(tt);  % a vector (potentially non constant)
    
    Nx = length(Xbnd)-1;
    Ns = length(Sbnd)-1;
    
    %% Compute size-resolved quantities
    
    % midpoints in discretisation cell (where rho, Cflu, Ctis are modelled)
    Xctr = Xbnd(1:end-1) + diff(Xbnd)/2; 
    Sctr = Sbnd(1:end-1) + diff(Sbnd)/2; 
    
    % transport velocity
    lambdaX = cilspeed(Xbnd)';      % at upwind boundaries of grid cells

    % location/size discretisation steps
    dx = diff(Xbnd)';
    ds = diff(Sbnd)';

    % absorption into tissue
    kaX = absorb(Xctr)';
    
    % cross-sectional areas
    aFluX = P_aELF(Xbnd, phys)';
    aTisX = P_aTis(Xbnd, phys)';
    
    % ELF heights in bronchi / alveolar space
    hFluX = P_hELF(Xctr, phys)';
    hFlualv = phys.alv.ELF_cm3 / phys.alv.Surf_cm2;
    
    %% Physiological properties
            
    % blood flow 
    Qalv = phys.alv.fQco * phys.sys.Qco;    % alveolar
    
    qX = P_Qbr(Xbnd, phys)';                       
    QbrX = qX .* dx;                        % bronchial (location-resolved)
    
    % plasma to lung partition coefficients
    Kpl_br  = subst.Kpl_br;
    Kpl_alv = subst.Kpl_alv;
    Kpl_u_br  = Kpl_br / subst.fu;
    Kpl_u_alv = Kpl_alv / subst.fu;

    % permeability-surface area products [cm3/min]
    PS_alv = subst.kp_alv * phys.alv.Surf_cm2;  % alveolar
    PS_br = kaX .* dx;                          % bronchial    

    % assign volumes to variables
    
    alvELF = phys.alv.ELF_cm3;    % alveolar fluid
    alvTis = phys.alv.Vol_cm3;    % alveolar tissue
    brELF  = aFluX .* dx;         % bronchial fluid
    brTis  = aTisX .* dx;         % bronchial tissue

    %% Initialization
    
    % Allocate lung amounts: A_flu(alv/br), A_tis(alv/br)
    
    Aalvflu = zeros(Nt+1, 1);
    Aalvtis = zeros(Nt+1, 1);
    
    Abrflu  = zeros(Nt+1,Nx);
    Abrtis  = zeros(Nt+1,Nx);
        
    % Allocate systemic amounts: Asysgut, Asysctr, Asysper
    Asysgut   = zeros(Nt+1,1);
    Asysctr   = zeros(Nt+1,1);
    Asysper   = zeros(Nt+1,1);
    
    % Allocate amount cleared:
    Aclear = zeros(Nt+1,1);     % for mass balance
    Amcc   = zeros(Nt+1,1);     % to track cumulative amount cleared by MCC (not in mass balance)

    % Initialize PSPM densities (br/alv) and gut compartment with dosing 
    
    rhobr  = zeros(Nt+1,Nx,Ns);  
    rhoalv = zeros(Nt+1, 1,Ns); 

    [rho0br, rho0alv] = project_deposition_2D(depo, struct('X',Xbnd,'S',Sbnd), phys);
    
    rhobr(1,:,:) = rho0br;
    rhoalv(1,:)  = rho0alv;
    Asysgut(1)   = depo.throat;
    
    CFL_factor = zeros(Nt,1);
    
    %% Time iteration
    
    % pre-compute expressions constant in time
    
    %row vectors (expandable to a 1-by-Nx-by-Ns array)
    l_dx_post = lambdaX(2:end)./dx;
    l_dx_pre = lambdaX(1:end-1)./dx;
    
    dSctr = diff(Sctr); % from discrete integration by parts
    ds3D = reshape(ds, 1, 1, []);

    % PK parameters
    Vc = subst.pk.Vc;
    k10 = subst.pk.CL / Vc;
    k12 = subst.pk.Q / Vc;
    k21 = subst.pk.Q / subst.pk.Vp;
    k01 = subst.pk.k01;
    F  = subst.pk.F;
    
    Qbrtot = sum(QbrX);   %total bronchial blood flow
    
    R = subst.R;

    %time loop
    
    for n = 1:Nt  % (semi-explicit Euler; implicit absorption into tissue)
        
        dtn = dt(n);

        % previous concentrations in alveolar/bronchial fluid
        Calvflun = Aalvflu(n)/alvELF;
        Cbrflun  = Abrflu(n,:)./brELF;
        
        % updates in alveolar space (alv)
        d_Sbnd_Cflualv = reshape(dissol_alv(Sbnd, Calvflun, hFlualv),1,1,[]);
        
        % upwind scheme (padarray() encodes zero influx condition)
        rhoalv(n+1,:,:) = (1 - dtn * d_Sbnd_Cflualv(:,:,1:end-1)./ds3D) .* rhoalv(n,:,:) ...
            + dtn .* (d_Sbnd_Cflualv(:,:,2:end)./ds3D) .* padarray(rhoalv(n,:,2:end),[0 0 1],'post');
        
        dissolved_alv = dSctr * reshape(d_Sbnd_Cflualv(:,:,2:end-1).* rhoalv(n,:,2:end),[],1,1);
                
        % updates in conducting airways (br)
        
        % 1-by-Nx-ny-Ns array
        d_Sbnd_Cflubr = dissol_br(shiftdim(Sbnd,-1), Cbrflun, hFluX);

        % upwind scheme
        
        rhobr(n+1,:,:) = (1 - dtn .* (l_dx_pre + d_Sbnd_Cflubr(:,:,1:end-1)./ds3D)) .* rhobr(n,:,:) ...
            + dtn .* l_dx_post .* padarray(rhobr(n,2:end,:),[0 1 0],'post') ...
            + dtn .* (d_Sbnd_Cflubr(:,:,2:end)./ds3D) .* padarray(rhobr(n,:,2:end),[0 0 1],'post');
        
        dissolved_br = dx .* sum(shiftdim(dSctr,-1) .* d_Sbnd_Cflubr(:,:,2:end-1) .* rhobr(n,:,2:end), 3);
                
        % matrix inversion for implicit part of the scheme (everything after dissolution)
        Mbr = kron(diag(1+dtn*PS_br./brELF),       [1 0; 0 0]) ...
            + kron(diag(-(dtn/Kpl_u_br)*(PS_br./brTis)),      [0 1; 0 0]) ...
            + kron(diag(-dtn*PS_br./brELF),            [0 0; 1 0]) ...
            + kron(diag(1+(dtn./brTis).*(PS_br/Kpl_u_br + QbrX.*(R/Kpl_br))), [0 0; 0 1]);
        
        Malv = [1 + dtn/alvELF*PS_alv,  -dtn/alvTis * PS_alv/Kpl_u_alv;
                   -dtn/alvELF*PS_alv  ,  1 + dtn/alvTis*(PS_alv/Kpl_u_alv + Qalv*R/Kpl_alv)];
        Msys = [...  % gut        per       clear      ctr  <- X_i' %f(X_j)
                    1+dtn*k01,     0   ,      0   ,        0           % gut
                        0    ,1+dtn*k21,      0   ,    -dtn*k12        % per
               -dtn*(1-F)*k01,     0   ,      1   ,    -dtn*k10        % clear
                   -dtn*F*k01, -dtn*k21,      0   , 1+dtn*(k10+k12+(Qalv+Qbrtot)/Vc) % ctr
        ];
        Mbrctr = -kron((dtn/Vc) .* QbrX, [0 1])';
        Malvctr = -[0; (dtn/Vc)*Qalv];
        Mbralvctr = [Mbrctr; Malvctr];
        Mctrbr = -kron(dtn.*(QbrX./brTis).*(R/Kpl_br), [0 1]);
        Mctralv = -[0 dtn*(Qalv/alvTis)*(R/Kpl_alv)];
        Mctrbralv = [Mctrbr Mctralv];
        
        M = [blkdiag(Mbr,Malv), zeros(2*Nx+2,3), Mbralvctr;
              [zeros(3,2*Nx+2); Mctrbralv], Msys];
        
        rhsbr = [Abrflu(n,:) + dtn * dissolved_br;
               Abrtis(n,:)]; 
           
        mcc = dtn * lambdaX(1) * int_ds(Sbnd, shiftdim(Sctr,-1) .* rhobr(n,1,:));
           
        rhs = [rhsbr(:);  
               Aalvflu(n) + dtn * dissolved_alv;
               Aalvtis(n);
               Asysgut(n) + mcc;
               Asysper(n);
               Aclear(n);
               Asysctr(n)];
           
        Ynext = M\rhs(:);
        
        Abrflu(n+1,:)  = Ynext(1:2:2*Nx);
        Abrtis(n+1,:)  = Ynext(2:2:2*Nx);
        Aalvflu(n+1)   = Ynext(2*Nx+1);
        Aalvtis(n+1)   = Ynext(2*Nx+2);
        Asysgut(n+1)   = Ynext(2*Nx+3);
        Asysper(n+1)   = Ynext(2*Nx+4);
        Aclear(n+1)    = Ynext(2*Nx+5);
        Asysctr(n+1)   = Ynext(2*Nx+6);
        
        Amcc(n+1)      = Amcc(n) + mcc;

        %Quality control: detect a violation of CFL condition
        CFL_factor(n) = max(dtn .* (l_dx_pre + d_Sbnd_Cflubr(:,:,1:end-1)./ds3D), [], 'all');
        if CFL_factor(n) > 1
           disp(['CFL condition not satisfied at t= ' num2str(tt(n+1))])
        end
        
        %Quality control: detect a negative quantity
        if Asysgut(n+1) < 0 
            disp(['Asysgut not positive at t= ' num2str(tt(n+1))])
        end
        if Asysctr(n+1) < 0 
            disp(['Asysctr not positive at t= ' num2str(tt(n+1))])
        end
        if Asysper(n+1) < 0 
            disp(['Asysper not positive at t= ' num2str(tt(n+1))])
        end
        
        if min(rhobr(n+1,:,:),[],'all') < 0
            disp(['rho (br) not positive at t= ' num2str(tt(n+1))])
        end
        if min(Abrflu(n+1,:,:),[],'all') < 0
            disp(['A_flu (br) not positive at t= ' num2str(tt(n+1))])
        end
        if min(Abrtis(n+1,:,:),[],'all') < 0
            disp(['A_tis (br) not positive at t= ' num2str(tt(n+1))])
        end
        
        if min(rhoalv(n+1,:,:),[],'all') < 0
            disp(['rho (alv) not positive at t= ' num2str(tt(n+1))])
        end
        if min(Aalvflu(n+1,:,:),[],'all') < 0
            disp(['A_flu (alv) not positive at t= ' num2str(tt(n+1))])
        end
        if min(Aalvtis(n+1,:,:),[],'all') < 0
            disp(['A_tis (alv) not positive at t= ' num2str(tt(n+1))])
        end
    end
    
    %% Compute amounts / concentrations
    
    % Amount of undissolved drug in alveolar space    
    Srhoalv = shiftdim(Sctr,-1) .* rhoalv;
    Aalvsol = int_ds(Sbnd, Srhoalv);
    
    % Concentration of drug dissolved in alveolar epithelial lining fluid
    Calvflu =  Aalvflu/alvELF;
    
    % Concentration of drug in alveolar lung tissue
    Calvtis =  Aalvtis/alvTis;
    
    % Amount of undissolved drug in conducting airways (bronchial)
    Srhobr = shiftdim(Sctr,-1) .* rhobr;
    Abrsol = int_dxds(Xbnd, Sbnd, Srhobr);

    % Concentration of drug dissolved in bronchial epithelial lining fluid
    Cbrflu = Abrflu ./ brELF;
    
    % Concentration of drug in bronchial lung tissue
    Cbrtis = Abrtis ./ brTis;
    

    %% Set up the output struct: 
    
    % Amounts
    Aalv = struct('solid',  Aalvsol,...
                  'fluid',  Aalvflu,...
                  'tissue', Aalvtis);
    Abr  = struct('solid',  Abrsol,...
                  'fluid',  sum(Abrflu,2),...
                  'tissue', sum(Abrtis,2),...
                  'clear',  Amcc);
    Asys = struct('gut',    Asysgut,...
                  'ctr',    Asysctr,...
                  'per',    Asysper,...
                  'clear',  Aclear);
    
    A = struct('alv',Aalv,'br',Abr,'sys',Asys);
    
    % Concentrations
    Calv = struct('fluid',  Calvflu,...
                  'tissue', Calvtis);
    Cbr  = struct('fluid',  Cbrflu,...
                  'tissue', Cbrtis);
    Csys = struct('ctr',    Asysctr/Vc);
    
    C = struct('alv',Calv,'br',Cbr,'sys',Csys);
        
    % Geometry 
    alvgeom = struct('V', struct('flu',alvELF,'tis',alvTis));    % pooled 
    brgeom = struct('a', struct('flu',aFluX,'tis',aTisX));       % location-resolved
    geom = struct('alv', alvgeom, 'br', brgeom);
    
    % Discretisation
    grd   = struct('t',tt,'X',Xctr,'S',Sctr,'dX',dx,'dS',ds);
    param = struct('Nt',Nt,'Nx',Nx,'Ns',Ns,'T',T);
    discr = struct('grid',grd,'param',param);
    
    % Input
    inpt = struct('subst',subst,'model',model,'depo',depo,'phys',phys);  
             
    % Units (for use e.g. in plotting)
    units = struct(...
        'amount', depo.units.amount, ...
        'time',  '[min]', ...             % These units are used con-
        'length','[cm]',...               % sistently across substance / 
        'area',  '[cm2]',...              % physiological databases,  
        'volume','[cm3]',...              % read_deposition() and systemic
        'weight','[g]');                  % PK models
    
    % complete model output
    sol = struct(...
        'A',    A,...
        'C',    C,...
        'geom', geom,...
        'discr',discr,...        
        'input',inpt,...
        'units',units...
    );
                  
end
