# Supplementary material for: A mechanistic framework for a priori pharmacokinetic predictions of orally inhaled drugs
Source: PLoS Comput Biol. 2020 Dec 15;16(12):e1008466. doi: 10.1371/journal.pcbi.1008466 (PMC7771877; doi:10.1371/journal.pcbi.1008466)
Supplement: S1 File — MATLAB scripts used for solving the PDE model and for evaluating it against clinical and experimental data. (ZIP) [file pcbi.1008466.s008.zip › physiol_subst/input_physiology.m]

%INPUT = INPUT_PHYSIOLOGY Physiological input parameters

function input = input_physiology()

input = struct;

%% systemic parameters

% -- cardiac output --
%input.Qco = 6000;          % [mL/min]; Ref: Boger 2016, Table S3
input.Qco = 312/60*1000;   % [mL/min]; Brown 1997

% -- lung tissue weight, without blood --
input.OWlun = 532;    % [g],  Brown 1997

%% alveolar parameters

% -- alveolar fraction of cardiac output --
input.falvCO   = 1;

% -- alveolar ELF volume --
input.Velf_alv = 36;         % [mL], Fronius 2012

% -- alveolar surface area --
input.Surf_alv = 13000*100; % [cm2], Weibel 2009

%% bronchial parameters

% -- bronchial fraction of cardiac output --
input.fbrCO   = 0.025;    % Gaohua 2015

% -- bronchial fraction of lung tissue volume --
input.fbrVlun = 0.27;     % Boger 2016 (Supplement)

% -- bronchial ELF heights for interpolation --
input.helf_trach  = 10*1e-4;  %[cm]    approximate values from literature, see
input.helf_termbr = 1.8*1e-4; %[cm]    Fig. 4 in S1 Appendix for more information

end
