# Supplementary material for: A mechanistic framework for a priori pharmacokinetic predictions of orally inhaled drugs
Source: PLoS Comput Biol. 2020 Dec 15;16(12):e1008466. doi: 10.1371/journal.pcbi.1008466 (PMC7771877; doi:10.1371/journal.pcbi.1008466)
Supplement: S1 File — MATLAB scripts used for solving the PDE model and for evaluating it against clinical and experimental data. (ZIP) [file pcbi.1008466.s008.zip › physiol_subst/physiology_alveolar.m]

%PHYSIOLOGY_ALVEOLAR Physiological properties of the alveolar space
%   Output struct DATA contains the following fields:
%    - 'fQco'  : alveolar fraction of cardiac output
%    - 'fVol'  : alveolar (volume) fraction of lung tissue
%    - 'ELF_cm3': alveolar ELF volume (in [cm3])
%    - 'Vol_cm3': alveolar tissue volume (in [cm3])
%    - 'Surf_cm2': alveolar surface area (in [cm2])

function data = physiology_alveolar(input)

data = struct();

% alveolar fraction of cardiac output
data.fQco = input.falvCO;

% alveolar tissue volume fraction
data.fVol = 1 - input.fbrVlun; 

% alveolar ELF volume
data.ELF_cm3 = input.Velf_alv;
                         
%alveolar tissue volume (not fluid)
data.Vol_cm3 = input.OWlun * data.fVol;  % density = 1 [g/cm^3]

% alveolar surface area
data.Surf_cm2 = input.Surf_alv;

end
