# Supplementary material for: A mechanistic framework for a priori pharmacokinetic predictions of orally inhaled drugs
Source: PLoS Comput Biol. 2020 Dec 15;16(12):e1008466. doi: 10.1371/journal.pcbi.1008466 (PMC7771877; doi:10.1371/journal.pcbi.1008466)
Supplement: S1 File — MATLAB scripts used for solving the PDE model and for evaluating it against clinical and experimental data. (ZIP) [file pcbi.1008466.s008.zip › physiol_subst/physiology_bronchial.m]

%PHYSIOLOGY_BRONCHIAL per-generation conducting airway physiology 
%
%   References:
%    - Yeh/Schum 1980, Bull. Math. Biol.
%    - Montaudon 2007, doi: 10.1111/j.1469-7580.2007.00811.x
%   
%   Output table DATA contains the following columns:
%    - 'generation': number of airway generation
%    - 'type': grouping into trachea, bronchi, bronchioles, etc.
%    - 'number': number of airways for a given generation (increasing 
%                exponentially)
%    - 'length_cm': length of a single airway in a given generation, in [cm]
%    - 'diam_cm': diameter of a single airway in a given generation, in [cm]
%    - 'xarea_cm2': total cross-sectional area of airways in a same 
%                   generation, in [cm2]
%    - 'surf_cm2': total surface area of airways in a same generation,
%                  in [cm2] (derived)
%    - 'vol_cm3': total volume of airways in a same generation, in [cm3]
%    - 'elf_cm3': total volume of epithelial lining fluid within airways of
%                 a same generation, in [cm3] (derived).
%                 Computed from interpolating linearly between height of 
%                 ELF in trachea and in terminal bronchioles.
%    - 'voltis_cm3': total volume of lung tissue surrounding a certain
%                    airway generation, in [cm3]
% ----------------------------------------------------------------------- %
function data = physiology_bronchial(input)

    generation = (1:16)';
    type = {'trachea','main bronchi','bronchi','bronchi','bronchi','bronchi',...
        'bronchi','bronchi','bronchi','bronchioles','bronchioles','bronchioles',...
        'bronchioles','bronchioles','bronchioles','terminal bronchioles'}';
    
    number = 2.^(generation-1);
    
    % length from Yeh/Schum 1980, Bull. Math. Biol.
    length_cm = [10.0 4.36 1.78 0.965 0.995 1.01 0.890 0.962 0.867 0.667...
        0.556 0.446 0.359 0.275 0.212 0.168]';
    
    % diameter from Yeh/Schum 1980, Bull. Math. Biol.
    diam_cm = [2.01 1.56 1.13 0.827 0.651 0.574 0.435 0.373 0.322 0.257 ...
        0.198 0.156 0.118 0.092 0.073  0.060]';
    
    % cross-sectional area from Yeh/Schum 1980, Bull. Math. Biol. 
    %   (== pi * (diam_cm/2)^2 * number)
    xarea_cm2 = [3.17 3.82 4.01 4.30 5.33 8.28 9.51 13.99 20.85 26.56 31.53...
        39.14 44.79 54.46 68.57 92.65]'; 
    
    % airway volume from Yeh/Schum 1980, Bull. Math. Biol.
    vol_cm3 = [31.73 16.67 7.14 4.15 5.30 8.36 8.47 13.46 18.07 17.72 17.53...
        17.46 16.08 14.98 14.54 15.57]';
   
    tab = table(generation, type, number, length_cm, diam_cm, ...
        xarea_cm2, vol_cm3);
   
    %start, end, and middle point in a generation
    tab.start_cm = cumsum([0; tab.length_cm(1:end-1)]); 
    tab.end_cm = cumsum(tab.length_cm); 
    tab.pos = 0.5 * (tab.start_cm + tab.end_cm);
    
    % surface area of airway generation, assuming a spherical shape
    tab.surf_cm2 = length_cm .* (pi * diam_cm) .* number;
   
    
    % elf height for interpolation: 
    h_elf_trach  = input.helf_trach;  %[cm]
    h_elf_termbr = input.helf_termbr; %[cm]
     
    % elf volume using interpolation
    tab.h_elf_cm = interp1([0 sum(length_cm)], [h_elf_trach h_elf_termbr], tab.pos);

    tab.elf_cm3 = pi/4 * (diam_cm.^2 - (diam_cm-2*tab.h_elf_cm).^2) .* length_cm .* number;    
    
    % Assumption for tissue volume:
    % - tissue volume proportional to ELF volume
    % - proportionality factor chosen such that total volume agrees with 
    %   literature data on central lung tissue volume (approx. 144mL)

    fVol = input.fbrVlun; 
    
    Vtis_lun = input.OWlun;      % total lung tissue volume (density 1g/cm^3)
    Vtis_ctr = fVol * Vtis_lun;  % central lung tissue volume
    
    tab.voltis_cm3 = tab.elf_cm3 * Vtis_ctr / sum(tab.elf_cm3);
    
    
    data = struct( ...
        'gen',  tab, ...
        'fQco', input.fbrCO, ...
        'fVol', fVol ...     
    );

end
