# Supplementary material for: A mechanistic framework for a priori pharmacokinetic predictions of orally inhaled drugs
Source: PLoS Comput Biol. 2020 Dec 15;16(12):e1008466. doi: 10.1371/journal.pcbi.1008466 (PMC7771877; doi:10.1371/journal.pcbi.1008466)
Supplement: S1 File — MATLAB scripts used for solving the PDE model and for evaluating it against clinical and experimental data. (ZIP) [file pcbi.1008466.s008.zip › physiol_subst/physiology_systemic.m]

%PHYSIOLOGY_SYSTEMIC Systemic physiological properties
%   Output struct DATA contains the following fields:
%    - 'Qco'      cardiac output (in [mL/min])
%    - 'OWlung'   organ weight of lung (in [g])

function data = physiology_systemic(input)

data = struct();
data.Qco = input.Qco;     
data.OWlung = input.OWlun;

end
