# Supplementary material for: A mechanistic framework for a priori pharmacokinetic predictions of orally inhaled drugs
Source: PLoS Comput Biol. 2020 Dec 15;16(12):e1008466. doi: 10.1371/journal.pcbi.1008466 (PMC7771877; doi:10.1371/journal.pcbi.1008466)
Supplement: S1 File — MATLAB scripts used for solving the PDE model and for evaluating it against clinical and experimental data. (ZIP) [file pcbi.1008466.s008.zip › physiol_subst/properties_physiology.m]

%PROPERTIES_PHYSIOLOGY Initialize physiological properties

function physiol = properties_physiology()

input = input_physiology();

br  = physiology_bronchial(input);
alv = physiology_alveolar(input);
sys = physiology_systemic(input);

physiol = struct('br', br,...
                 'alv',alv,...
                 'sys',sys);

end
