# Supplementary material for: A mechanistic framework for a priori pharmacokinetic predictions of orally inhaled drugs
Source: PLoS Comput Biol. 2020 Dec 15;16(12):e1008466. doi: 10.1371/journal.pcbi.1008466 (PMC7771877; doi:10.1371/journal.pcbi.1008466)
Supplement: S1 File — MATLAB scripts used for solving the PDE model and for evaluating it against clinical and experimental data. (ZIP) [file pcbi.1008466.s008.zip › physiol_subst/properties_substance.m]

%PROPERTIES_SUBSTANCE Load data from a particular substance
%   DATA = PROPERTIES_SUBSTANCE(NAME) retrieves the following information
%       on substance NAME and assigns it to fields in struct DATA: 
%
%       - name       (abbreviated) substance name
%       - kdiss_alv  maximum dissolution rate in alveolar space in units
%                    [nmol/(cm*min)]
%       - kdiss_br   maximum dissolution rate in conducting airways in units
%                    [nmol/(cm*min)]
%       - kp_alv     steady-state permeability in alveolar space in [cm/min]
%       - kp_alv     steady-state permeability in conducting airways in [cm/min]
%       - Cs_alv     solubility in alveolar space in [nmol/cm3]=[uM]
%       - Cs_br      solubility in conducting airways in [nmol/cm3]=[uM]
%       - rho        density in [nmol/cm3] = [uM]
%       - MW         molecular weight in [g/mol]
%       - Kpl_alv    plasma to lung partition coefficient in alveolar 
%                    space [unitless]
%       - Kpl_br     plasma to lung partition coefficient in conducting 
%                    airways [unitless]
%       - fu         fraction unbound in plasma [unitless]
%       - R          blood to plasma ratio [unitless]
%       - pk         a struct containing the systemic PK parameters 
%                    (assuming a 2-compartment systemic disposition model)

function data = properties_substance(name)

    switch lower(name) 
        case {'fp', 'fluticasone propionate'}
            
            Cs_nM     = 11985;               % [nM] in-house @ BI
            kp_cm_min = 92.6 *10^-6 * 60;    % in-house @ BI, CALU cells

            kdiss_nmol_cmmin = 6.17e-5; % fitted to Rohrschneider 2015 data 
                                        % (see S1 Appendix, Section 3.1)
            
            name      = 'FP';
            rho_nM    = 1.43e9;              % [nM]
            MW        = 500.57;              % [g/mol]
%            fu        = 0.016;               % [] fraction unbound in plasma (Boger 2016)
            fu        = 0.0116;              % [] fraction unbound BI inhouse human            
%            Kpl       = 3.41;                % [] Boger 2016
            Kpl       = 2.47;                % [] calculated from fu and data from Backstrom 2016
            R         = 0.95;                % [] blood to plasma ratio
            
            % Systemic PK parameters (Weber 2013, Tab.1)
            CL_L_h  = 73;          %[L/h]
            Vc_L    = 31;          %[L]
            k12_1_h = 1.78;        %[1/h]
            k21_1_h = 0.09;        %[1/h]
            Q_L_h   = k12_1_h * Vc_L;
            Vp_L    = Q_L_h/k21_1_h;
            Foral   = 0;           % oral bioavailability
            ka      = 0;           % not relevant for FP

            % unit conversion: [nM] --> [nmol/cm3]
            rho_nmol_cm3 = rho_nM / 1e3;
            Cs_nmol_cm3 = Cs_nM / 1e3;
            
        case {'bud','budesonide'}
            name         = 'Bud';
            
            Cs_nmol_cm3  = 69.797;           % BI in-house data

            kdiss_nmol_cmmin = 3.3e-4;     % fitted to Rohrschneider 2015 data 
                                           % (see S1 Appendix, Section 3.1)
                                           
            kp_cm_min    = 5.33*10^-6*60;  % Borchard 2002
            
            MW           = 430.53;         % [g/mol]
            rho_nmol_cm3 = 1.3/MW*1e9;     % using density 1.3 [g/cm3] from ChemSpider
            Kpl          = 8;              % Van den Bosch 1993         
            fu           = 0.161;          % human data, BI in-house       
            R            = 0.8;            % Szefler 1999                
            
            % Systemic PK parameters (Weber 2013, Tab.1) 
            CL_L_h  = 85;             % [L/h]
            Vc_L    = 100;            % [L]
            k12_1_h = 20.01;          % [1/h]
            k21_1_h = 11.06;          % [1/h]
            Q_L_h   = k12_1_h * Vc_L;
            Vp_L    = Q_L_h/k21_1_h;
            Foral   = 0.11;           % []
            ka      = 0.45;           % [1/h] 

          
        case 'gold'       % or other unsoluble substance
            name         = 'Gold';
            MW           = 197.0;            % [g/mol];
            rho_nmol_cm3 = 19.3/MW*1e9;      % density/MW in [nmol/cm3]
            
            Cs_nmol_cm3  = 1;               % for numerics (not relevant)
            kdiss_nmol_cmmin = 0;           % unsoluble substance
            kp_cm_min    = 0;               % not relevant
            Kpl          = 1;               % for numerics (not relevant)
            fu           = 1;               % for numerics (not relevant)
            R            = 0;               % not relevant
            
            % Systemic PK parameters
            CL_L_h  = 0;        % not relevant
            Vc_L    = 1;        % for numerics (not relevant)
            Q_L_h   = 0;        % not relevant
            Vp_L    = 1;        % for numerics (not relevant)
            Foral   = 0;        % unsoluble
            ka      = 0;        % not relevant
            
        otherwise
            error(['Unknown substance ''' name '''.'])
    end
    
    % ---- unit conversions --------

    CL_mL_min = 1000 / 60 * CL_L_h;   % [L/h] --> [mL/min]
    Q_mL_min  = 1000 / 60 * Q_L_h;    % [L/h] --> [mL/min]

    Vc_mL     = 1000 * Vc_L;          % [L] --> [mL]
    Vp_mL     = 1000 * Vp_L;          % [L] --> [mL]

    % --- store substance info in a struct that is outputted ----
    pk = struct('CL',CL_mL_min,...
                'Q',Q_mL_min,...
                'Vc',Vc_mL,...
                'Vp',Vp_mL,...
                'F',Foral,...
                'k01',ka);
    
    data = struct('name',name,...
                  'kdiss_alv',    kdiss_nmol_cmmin,...
                  'kdiss_br', 0.2*kdiss_nmol_cmmin,...  % 5 fold reduced kdiss in conducting airways
                  'kp_alv',       kp_cm_min,...
                  'kp_br',        kp_cm_min,...
                  'Cs_alv',       Cs_nmol_cm3,...
                  'Cs_br',        Cs_nmol_cm3,...
                  'rho',          rho_nmol_cm3,...
                  'MW',           MW,...
                  'Kpl_alv',      Kpl,...
                  'Kpl_br',       Kpl,...
                  'fu',           fu,...
                  'R',            R,...
                  'pk',           pk);
    
end
