# Supplementary material for: A mechanistic framework for a priori pharmacokinetic predictions of orally inhaled drugs
Source: PLoS Comput Biol. 2020 Dec 15;16(12):e1008466. doi: 10.1371/journal.pcbi.1008466 (PMC7771877; doi:10.1371/journal.pcbi.1008466)
Supplement: S1 File — MATLAB scripts used for solving the PDE model and for evaluating it against clinical and experimental data. (ZIP) [file pcbi.1008466.s008.zip › scripts/overview.txt]

Overview on matlab scripts for reproducing figures in the manuscript:

- simulation_unsolubleParticleRetention.m
    Produces Fig. 3 in the main manuscript (simulation of particle 
    retention for Gold and polystyrene and comparison to clinical data by
    Smith et al., 2008)

- simulation_particleSizeFP.m
    Produces Tab. 3 in the main manuscript (simulation of PK indices for 
    different fluticasone propionate particle sizes and comparison to 
    clinical data by Usmani et al., 2005)

- simulation_PKstudiesHealthy.m
    Produces Fig. 4 in the main manuscript (simulation of PK profiles for
    fluticasone propionate and budesonide in healthy volunteers and 
    comparison to clinical data by Moellmann et al., 2001 and Harrisson/
    Tattersfield, 2003)

- simulation_PKindexTable.m
    Produces a tabular file containing PK indices for all scenarios 
    considered in the main manuscript. These numbers are referred to in the
    main text at different locations.

- simulation_healthyVsAsthmatic.m
    Produces Tab. 4 in the main manuscript (comparison of PK indices in 
    healthy volunteers and asthmatic patients for fluticasone propionate 
    and budesonide)

- simulation_sensivitityAnalysis_FP.m
    Produces Fig. 5 in the main manuscript (sensitivity analysis for 
    fluticasone propionate)
    
- simulation_sensivitityAnalysis_Bud.m
    Produces S1 Figure (sensitivity analysis for budesonide)

- simulation_supplement_dissolution.m
    Produces Fig. 3 in S1 Appendix (comparison of different dissolution 
    models evaluated against an in vitro dissolution assay)
 
- simulation_supplement_liningfluid.m
    Produces Fig. 4 in S1 Appendix (display of literature data on lining
    fluids together with our interpolation scheme)

- simulation_supplement_depositionPatterns.m
    Produces S2 Figure (deposition patterns in healthy volunteers and 
    asthmatic patients for fluticasone propionate (Diskus) and budesonide 
    (Turbohaler)) 

- simulation_supplement_impactSolubility.m
    Produces S3 Figure "Concentration in lung lining fluids" (predicted 
    time- and generation-resolved lung lining fluid concentrations of 
    fluticasone propionate (Diskus, 250 ug dose) and budesonide 
    (Turbohaler, 800 ug dose))

- simulation_supplement_gof_Fig3_4.m
    Produces S4 Figure (goodness-of fit plots corresponding to the unsoluble 
    particle retention simulation, Fig 3) and S5 Figure (goodness-of fit plots
    corresponding to the predictions for fluticasone propionate and budesonide 
    in healthy volunteers, Fig 4). To run this script, the two scripts
    "simulation_unsolubleParticleRetention.m" and "simulation_PKstudiesHealthy.m"
    must be executed first.

- simulation_supplement_impactInhalationVolume.m
    Produces S6 Figure (sensitivity analysis of unsoluble particle retention
    with respect to varying inhalation volumes)
