# Supplementary material for: A mechanistic framework for a priori pharmacokinetic predictions of orally inhaled drugs
Source: PLoS Comput Biol. 2020 Dec 15;16(12):e1008466. doi: 10.1371/journal.pcbi.1008466 (PMC7771877; doi:10.1371/journal.pcbi.1008466)
Supplement: S1 File — MATLAB scripts used for solving the PDE model and for evaluating it against clinical and experimental data. (ZIP) [file pcbi.1008466.s008.zip › scripts/simulation_PKindexTable.m]

% SIMULATION_PKINDXTABLE 
%   Create a table of PK indices for all considered scenarios


load_from_cache = true;

% file structure setup
scriptname = mfilename();
cachefile =  ['results/cache/' scriptname '.mat'];

depofiles = {'FP_chamber_asthmatic_1,5um_50ug.txt'; % Usmani
             'FP_chamber_asthmatic_3,0um_50ug.txt'; % Usmani
             'FP_chamber_asthmatic_6,0um_50ug.txt'; % Usmani
             'FP_Diskus_healthy_200ug.txt';         % Moellmann
             'FP_Diskus_healthy_500ug.txt';         % Moellmann
             'Bud_Turbohaler_healthy_400ug.txt';    % Moellmann
             'Bud_Turbohaler_healthy_1000ug.txt';   % Moellmann
             'FP_Diskus_asthmatic_1000ug.txt';      % Harrison/Tattersfield
             'FP_Diskus_healthy_1000ug.txt';        % Harrison/Tattersfield
             'Bud_Turbohaler_asthmatic_1200ug.txt'; % Harrison/Tattersfield
             'Bud_Turbohaler_healthy_1200ug.txt'};  % Harrison/Tattersfield
ndepo = numel(depofiles);

%% main part

phys = properties_physiology();
Xbnd = sort([0; phys.br.gen.end_cm; phys.br.gen.pos]);
Sbnd = diam2vol([0.1:0.1:1 1.2:0.2:24]);

% discretisation info

discr_FP = struct('T', 12*60, ...
               'Nt',   2000, ...
               'Sbnd', Sbnd, ...
               'Xbnd', Xbnd);
discr_Bud = struct('T',12*60, ... 
               'Nt',   20000, ...
               'Sbnd', Sbnd, ...
               'Xbnd', Xbnd);            
           
model = struct('trans','interp',...   % model: 
               'diss','sat',...    % - saturable dissolution
               'abs','lin');       % - linear absorption

nscenarios = 2;
scenario = cell(nscenarios,1);

styles = {'k-','r--','k:','r-','k--','r:'}; %only first one needed
nsimul = nscenarios * ndepo;

% Start of computation

if load_from_cache && exist(cachefile,'file')
    
    out = load(cachefile);
    out = out.out;
    
    scenario = {
        'kdiss(br) = kdiss(alv)';
        'kdiss(br) = 0.2*kdiss(alv)';        
    };

else      % do the computation...
      
    out = cell(ndepo,nscenarios);
    for i=1:ndepo
        depo = read_deposition(depofiles{i});        
        subst = properties_substance(depo.info.subst);
        
        phys = properties_physiology();
                
        switch subst.name
            case 'FP'
                discr = discr_FP;
            case 'Bud'
                discr = discr_Bud;
            otherwise
                error(['Unknown substance' subst.name])
        end
    
        j = 1;
        
        scenario{j} = 'kdiss(br) = kdiss(alv)';
        subst.kdiss_br = subst.kdiss_alv;
        out{i,j} = saturable_2D_upwind_IE(subst, phys, model, depo, discr);

        disp(['Simulation ' num2str((i-1)*nscenarios+j) '/' num2str(nsimul) ' finished.'])

        j = j+1;

        scenario{j} = 'kdiss(br) = 0.2*kdiss(alv)';
        subst.kdiss_br = 0.2*subst.kdiss_alv;
        out{i,j} = saturable_2D_upwind_IE(subst, phys, model, depo, discr);

        disp(['Simulation ' num2str((i-1)*nscenarios+j) '/' num2str(nsimul) ' finished.'])

    end

    save(cachefile, 'out');
end


%% Create a table of summary statistics

Scenario   = cell(nsimul,1);
Compound   = cell(nsimul,1);    % FP or Bud?
Individual = cell(nsimul,1);    % healthy or asthmatic?
Dose       = zeros(nsimul,1);    
lungFraction = zeros(nsimul,1);    % lung fraction of dose
Size       = cell(nsimul,1);    
Reference  = cell(nsimul,1);  
Device     = cell(nsimul,1);    
AUC        = zeros(nsimul,1);    
Simulation_Span_h = zeros(nsimul,1);     % 12h (Bud) or 24h (FP) ? duration of simulation.
Cmax       = zeros(nsimul,1);
tmax       = zeros(nsimul,1);
MccClearedLungDoseFraction = zeros(nsimul,1);    % fraction of lung dose cleared by MCC

for i = 1:nsimul
    
    ii = mod(i,ndepo);
    if (ii == 0) 
        ii = ndepo;
    end
    
    Scenario{i} = scenario{ceil(i/ndepo)};
    
    oi   = out{i};
    t    = oi.discr.grid.t;
    Cpla = oi.C.sys.ctr;
    info = oi.input.depo.info;
    
    % read out compound, individual, dosing information
    Compound{i}     = info.subst;
    Individual{i}   = info.indiv;
    Dose(i)         = info.dose_ug;   
    lungDose        = info.dose_nmol - oi.input.depo.throat;
    lungFraction(i) = lungDose/info.dose_nmol;
    
    % determine particle size, device, reference (indirectly)
    
    if ~isempty(strfind(depofiles{ii},'chamber'))
        Reference{i} = 'Usmani'; 
        tok = regexp(depofiles{ii}, '_', 'split');
        Size{i}      = tok{4};
    else
        Size{i} = 'distrib.';
        if any(Dose(i) == [1000 1200] & strcmp(Compound{i},{'Fluticasone Propionate','Budesonide'}))
            Reference{i} = 'Harrison/Tattersfield';
        else
            Reference{i} = 'Moellmann';
        end
    end
    
    if strcmp(Compound{i}, 'Budesonide')
        Device{i} = 'Turbohaler';
    elseif strcmp(Reference{i},'Usmani')
        Device{i} = 'Chamber';
    else
        Device{i} = 'Diskus';
    end
    
    
    % read out model-predicted PK indices
    AUC(i)          = trapz(t, Cpla);    
    Simulation_Span_h(i)   = max(t)/60;
    [Cmax(i), imax] = max(Cpla);
    tmax(i)         = t(imax);
    MccClearedLungDoseFraction(i) = oi.A.br.clear(end) / lungDose;
end

% change from internal units to reporting units
AUC  = AUC  * (1000/60); % nmol*min/cm3 --> nmol*h/L
Cmax = Cmax * 1000;      %     nmol/cm3 --> nmol/L
tmax = tmax * (1/60);    %          min --> h

AUC_unit  = repmat({'nM*h'},size(AUC));
Cmax_unit = repmat({'nM'},  size(Cmax));
tmax_unit = repmat({'h'},   size(tmax));

% rounding to significant digits
AUC  = round(AUC,  2, 'significant');
Cmax = round(Cmax, 2, 'significant');
tmax = round(tmax, 2, 'significant');
lungFraction = round(lungFraction, 2, 'significant');
MccClearedLungDoseFraction = round(MccClearedLungDoseFraction, 2, 'significant');

t = table(Scenario,Reference,Compound, Individual, Dose, lungFraction, Size, Simulation_Span_h, ...
    AUC, AUC_unit, Cmax, Cmax_unit, tmax, tmax_unit, MccClearedLungDoseFraction)

writetable(t,['results/current/' mfilename '.csv'])
writetable(t,['results/archive/' mfilename '_' char(datetime('now')) '.csv'])
