# Supplementary material for: A mechanistic framework for a priori pharmacokinetic predictions of orally inhaled drugs
Source: PLoS Comput Biol. 2020 Dec 15;16(12):e1008466. doi: 10.1371/journal.pcbi.1008466 (PMC7771877; doi:10.1371/journal.pcbi.1008466)
Supplement: S1 File — MATLAB scripts used for solving the PDE model and for evaluating it against clinical and experimental data. (ZIP) [file pcbi.1008466.s008.zip › scripts/simulation_PKstudiesHealthy.m]

% SIMULATION_PKSTUDIESHEALTHY
%   Model simulation for healthy volunteers, compared to clinical datasets
%   (Moellmann et al. 2001, Harrison/Tattersfield 2003)

%   Graphical representation:
%
%   Fig w. FP (subplot 1) / Bud (subplot 2) in healthy (dose-normalized)


load_from_cache = true;


% file structure setup
scriptname = mfilename();
cachefile =  ['results/cache/' scriptname '.mat'];

depofiles = {'FP_Diskus_healthy_200ug.txt';         % Moellmann
             'FP_Diskus_healthy_500ug.txt';         % Moellmann
             'Bud_Turbohaler_healthy_400ug.txt';    % Moellmann
             'Bud_Turbohaler_healthy_1000ug.txt';   % Moellmann
             'FP_Diskus_asthmatic_1000ug.txt';      % Harrison/Tattersfield
             'FP_Diskus_healthy_1000ug.txt';        % Harrison/Tattersfield
             'Bud_Turbohaler_asthmatic_1200ug.txt'; % Harrison/Tattersfield
             'Bud_Turbohaler_healthy_1200ug.txt'};  % Harrison/Tattersfield

%% main part

phys = properties_physiology();
Xbnd = sort([0; phys.br.gen.end_cm; phys.br.gen.pos]);
Sbnd = diam2vol([0.1:0.1:1 1.2:0.2:24]);

% discretisation info

discr_FP = struct('T', 24*60, ...
               'Nt',   2000, ...
               'Sbnd', Sbnd,...
               'Xbnd', Xbnd);
discr_Bud = struct('T',12*60, ... 
               'Nt',   20000, ...
               'Sbnd', Sbnd,...
               'Xbnd', Xbnd);            
           
model = struct('trans','interp',...   % model: 
               'diss','sat',...    % - saturable dissolution
               'abs','lin');       % - linear absorption

nscenarios = 1;
scenario = cell(nscenarios,1);

styles = {'k-','r--','k:','r-','k--','r:'}; %only first one needed
nsimul = nscenarios * numel(depofiles);

% Start of computation

if load_from_cache && exist(cachefile,'file')
    
    out = load(cachefile);
    out = out.out;
    
    scenario = {
        'PDE model';
    };

else      % do the computation...
      
    out = cell(numel(depofiles),nscenarios);
    for i=1:length(depofiles)
        depo = read_deposition(depofiles{i});        
        subst = properties_substance(depo.info.subst);
        
        phys = properties_physiology();
                
        switch subst.name
            case 'FP'
                discr = discr_FP;
            case 'Bud'
                discr = discr_Bud;
            otherwise
                error(['Unknown substance' subst.name])
        end
    
        j = 1;
        
        scenario{j} = 'PDE model';
        subst.kdiss_br = 0.2*subst.kdiss_alv;
        out{i,j} = saturable_2D_upwind_IE(subst, phys, model, depo, discr);

        disp(['Simulation ' num2str((i-1)*nscenarios+j) '/' num2str(nsimul) ' finished.'])
                
    end

    save(cachefile, 'out');
end


%% load datasets


%%% Moellmann data
Moellmann = readtable('data/PK/Moellmann2001_data.csv');

% only consider single dose data (for the time being)
Moellmann = Moellmann(strcmp(Moellmann.Dosing_regimen, 'Single Dose'), :);

% create data subsets for plotting
FP_200ug   = Moellmann(strcmp(Moellmann.Drug, 'Fluticasone_Propionate') & Moellmann.Dose_ug == 200,  :);
FP_500ug   = Moellmann(strcmp(Moellmann.Drug, 'Fluticasone_Propionate') & Moellmann.Dose_ug == 500,  :);
Bud_400ug  = Moellmann(strcmp(Moellmann.Drug, 'Budesonide')             & Moellmann.Dose_ug == 400,  :);
Bud_1000ug = Moellmann(strcmp(Moellmann.Drug, 'Budesonide')             & Moellmann.Dose_ug == 1000, :);

%%% Harrison/Tattersfield data
HT = readtable('data/PK/HarrisonTattersfield_data.csv');

FP_asthma   = HT(strcmp(HT.Drug, 'Fluticasone_Propionate') & strcmp(HT.Population, 'Asthma'),            :);
FP_healthy  = HT(strcmp(HT.Drug, 'Fluticasone_Propionate') & strcmp(HT.Population, 'Healthy volunteer'), :);
Bud_asthma  = HT(strcmp(HT.Drug, 'Budesonide')             & strcmp(HT.Population, 'Asthma'),            :);
Bud_healthy = HT(strcmp(HT.Drug, 'Budesonide')             & strcmp(HT.Population, 'Healthy volunteer'), :);


%% Graphical output, all studies for healthy

% open graphical device
h = figure();

sgtitle('Systemic PK after single dose inhalation (healthy volunteers)')

% Fluticasone propionate in healthy (Moellmann and HT, dose-normalized)
subplot(1,2,1)
plot(FP_200ug.Time_h, FP_200ug.Conc_nmol_L/200, 'o')
hold on
plot(FP_500ug.Time_h, FP_500ug.Conc_nmol_L/500, 'x')
plot(FP_healthy.Time_h, FP_healthy.Conc_nmol_L/1000, '<')
title('Fluticasone propionate')
xlabel('Time (hours)')
ylabel('Dose-normalized plasma concentration [nM/ug dose]')
for j=1:nscenarios
    sim_FP_200ug = out{1,j};
    sim_FP_200ug_t_h = sim_FP_200ug.discr.grid.t / 60;     % [min] --> [h]
    sim_FP_200ug_C_nmol_L = sim_FP_200ug.C.sys.ctr * 1000; % [nmol/mL] --> [nmol/L]
    sim_FP_500ug = out{2,j};
    sim_FP_500ug_t_h = sim_FP_500ug.discr.grid.t / 60;     % [min] --> [h]
    sim_FP_500ug_C_nmol_L = sim_FP_500ug.C.sys.ctr * 1000; % [nmol/mL] --> [nmol/L]
    sim_FP_1000ug = out{6,j};
    sim_FP_1000ug_t_h = sim_FP_1000ug.discr.grid.t / 60;     % [min] --> [h]
    sim_FP_1000ug_C_nmol_L = sim_FP_1000ug.C.sys.ctr * 1000; % [nmol/mL] --> [nmol/L]
    plot(sim_FP_200ug_t_h, sim_FP_200ug_C_nmol_L / 200,styles{j})
    plot(sim_FP_500ug_t_h, sim_FP_500ug_C_nmol_L / 500,styles{j})
    plot(sim_FP_1000ug_t_h, sim_FP_1000ug_C_nmol_L / 1000,styles{j})
end
legend('Moellmann et al. 200 ug','Moellmann et al. 500 ug','Harrison/Tattersfield 1000 ug','PDE model')

% Budesonide in healthy (Moellmann and HT, dose-normalized)
subplot(1,2,2)
plot(Bud_400ug.Time_h, Bud_400ug.Conc_nmol_L/400, 'o')
hold on
plot(Bud_1000ug.Time_h, Bud_1000ug.Conc_nmol_L/1000, 'x')
plot(Bud_healthy.Time_h, Bud_healthy.Conc_nmol_L/1200, '<')
title('Budesonide')
xlabel('Time (hours)')
ylabel('Dose-normalized plasma concentration [nM/ug dose]')
for j=1:nscenarios
    sim_Bud_400ug = out{3,j};
    sim_Bud_400ug_t_h = sim_Bud_400ug.discr.grid.t / 60;     % [min] --> [h]
    sim_Bud_400ug_C_nmol_L = sim_Bud_400ug.C.sys.ctr * 1000; % [nmol/mL] --> [nmol/L]
    sim_Bud_1000ug = out{4,j};
    sim_Bud_1000ug_t_h = sim_Bud_1000ug.discr.grid.t / 60;     % [min] --> [h]
    sim_Bud_1000ug_C_nmol_L = sim_Bud_1000ug.C.sys.ctr * 1000; % [nmol/mL] --> [nmol/L]
    sim_Bud_1200ug = out{8,j};
    sim_Bud_1200ug_t_h = sim_Bud_1200ug.discr.grid.t / 60;     % [min] --> [h]
    sim_Bud_1200ug_C_nmol_L = sim_Bud_1200ug.C.sys.ctr * 1000; % [nmol/mL] --> [nmol/L]
    plot(sim_Bud_400ug_t_h, sim_Bud_400ug_C_nmol_L / 400,styles{j})
    plot(sim_Bud_1000ug_t_h, sim_Bud_1000ug_C_nmol_L / 1000,styles{j})
    plot(sim_Bud_1200ug_t_h, sim_Bud_1200ug_C_nmol_L / 1200,styles{j})
end
legend('Moellmann et al. 400 ug','Moellmann et al. 1000 ug','Harrison/Tattersfield 1200 ug','PDE model')

linkaxes()
xlim([0 21])
ylim([3e-5 6e-3])
ax = findall(h,'type','axes');
[ax.YScale] = deal('log');
axis(ax, 'square')

% print results to file
print(h,['results/current/' scriptname ], '-depsc')
print(h,['results/archive/' scriptname '_' char(datetime('now'))], '-depsc')
