# Supplementary material for: A mechanistic framework for a priori pharmacokinetic predictions of orally inhaled drugs
Source: PLoS Comput Biol. 2020 Dec 15;16(12):e1008466. doi: 10.1371/journal.pcbi.1008466 (PMC7771877; doi:10.1371/journal.pcbi.1008466)
Supplement: S1 File — MATLAB scripts used for solving the PDE model and for evaluating it against clinical and experimental data. (ZIP) [file pcbi.1008466.s008.zip › scripts/simulation_healthyVsAsthmatic.m]

% SIMULATION_HEALTHYVSASTHMATIC
%   Model simulation for healthy volunteer vs asthmatic patient, 
%   compared in the scenario corresponding to the clinical dataset 
%   by Harrison/Tattersfield 2003


load_from_cache = true;


% file structure setup
scriptname = mfilename();
cachefile =  ['results/cache/' scriptname '.mat'];

depofiles = {'FP_Diskus_asthmatic_1000ug.txt';      % Harrison/Tattersfield
             'FP_Diskus_healthy_1000ug.txt';        % Harrison/Tattersfield
             'Bud_Turbohaler_asthmatic_1200ug.txt'; % Harrison/Tattersfield
             'Bud_Turbohaler_healthy_1200ug.txt'};  % Harrison/Tattersfield

%% main part

phys = properties_physiology();
Xbnd = sort([0; phys.br.gen.end_cm; phys.br.gen.pos]);
Sbnd = diam2vol([0.1:0.1:1 1.2:0.2:24]);

% discretisation info

discr_FP = struct('T', 24*60, ...
               'Nt',   2000, ...
               'Sbnd', Sbnd,...
               'Xbnd', Xbnd);
discr_Bud = struct('T',12*60, ... 
               'Nt',   20000, ...
               'Sbnd', Sbnd,...
               'Xbnd', Xbnd);            
           
model = struct('trans','interp',...   % model: 
               'diss','sat',...    % - saturable dissolution
               'abs','lin');       % - linear absorption

nscenarios = 1;
scenario = cell(nscenarios,1);

styles = {'k-','r--','k:','r-','k--','r:'}; %only first one needed
nsimul = nscenarios * numel(depofiles);

% Start of computation

if load_from_cache && exist(cachefile,'file')
    
    out = load(cachefile);
    out = out.out;
    
    scenario = {
        'PDE model';
    };

else      % do the computation...
      
    out = cell(numel(depofiles),nscenarios);
    for i=1:length(depofiles)
        depo = read_deposition(depofiles{i});        
        subst = properties_substance(depo.info.subst);
        
        phys = properties_physiology();
                
        switch subst.name
            case 'FP'
                discr = discr_FP;
            case 'Bud'
                discr = discr_Bud;
            otherwise
                error(['Unknown substance' subst.name])
        end
    
        j = 1;
        
        scenario{j} = 'PDE model';
        out{i,j} = saturable_2D_upwind_IE(subst, phys, model, depo, discr);

        disp(['Simulation ' num2str((i-1)*nscenarios+j) '/' num2str(nsimul) ' finished.'])
                
    end

    save(cachefile, 'out');
end


%% Tabular output, healthy vs asthmatic (model-predicted)

Compound   = cell(nsimul,1);    % FP or Bud?
Individual = cell(nsimul,1);    % healthy or asthmatic?
AUC        = zeros(nsimul,1);    
Cmax       = zeros(nsimul,1);
tmax       = zeros(nsimul,1);

for i = 1:numel(out)
    oi   = out{i};
    t    = oi.discr.grid.t;
    Cpla = oi.C.sys.ctr;
    info = oi.input.depo.info;
    
    % read out compound, individual, dosing information
    Compound{i}     = info.subst;
    Individual{i}   = info.indiv;
    
    % read out model-predicted PK indices
    AUC(i)          = trapz(t, Cpla);    
    [Cmax(i), imax] = max(Cpla);
    tmax(i)         = t(imax);
end

table_absolute = table(Compound,Individual,AUC,Cmax,tmax)

ACt = {'AUC','Cmax','tmax'};
raw_relative = [ table_absolute{2,ACt} ./ table_absolute{1,ACt};...
                 table_absolute{4,ACt} ./ table_absolute{3,ACt} ];

table_relative = array2table(raw_relative);
table_relative.Properties.VariableNames = {'AUC','Cmax','tmax'};
table_relative.Properties.RowNames = {'Healthy:Asthma FP','Healthy:Asthma Bud'};
table_relative
