# Supplementary material for: A mechanistic framework for a priori pharmacokinetic predictions of orally inhaled drugs
Source: PLoS Comput Biol. 2020 Dec 15;16(12):e1008466. doi: 10.1371/journal.pcbi.1008466 (PMC7771877; doi:10.1371/journal.pcbi.1008466)
Supplement: S1 File — MATLAB scripts used for solving the PDE model and for evaluating it against clinical and experimental data. (ZIP) [file pcbi.1008466.s008.zip › scripts/simulation_particleSizeFP.m]

% SIMULATION_PARTICLESIZEFP
%   Model fit to Usmani 2005 data (monodisperse FP particles with different
%   sizes)
%   


load_from_cache = true;

% file structure setup
scriptname = mfilename();
cachefile =  ['results/cache/' scriptname '.mat'];
depofiles = {'FP_chamber_asthmatic_1,5um_50ug.txt';
             'FP_chamber_asthmatic_3,0um_50ug.txt';
             'FP_chamber_asthmatic_6,0um_50ug.txt'};        

%% main part

phys = properties_physiology();
Xbnd = sort([0; phys.br.gen.end_cm; phys.br.gen.pos]);
Sbnd = diam2vol([0.1:0.1:1 1.2:0.2:9]);

% discretisation info

discr = struct('T',    12*60, ...
               'Nt',   4000, ...
               'Sbnd', Sbnd,...
               'Xbnd', Xbnd);
           
           
model = struct('trans','interp',...   % model: 
               'diss','sat',...    % - saturable dissolution
               'abs','lin');       % - linear absorption

subst = properties_substance('Fluticasone propionate');

nscenario = 2;
scenario  = struct;
scenario(1).fold_increase = 1;    % nominal dose as stated in Usmani et al.
scenario(2).fold_increase = 4.5;  % increased dose matching the data
scenario(1).dose_lbl = 'nominal dose';
scenario(2).dose_lbl = [num2str(scenario(2).fold_increase) '-fold increased dose'];


% Start of computation

if load_from_cache && exist(cachefile,'file')
    
    out = load(cachefile);
    out = out.out;
    
else      % do the computation...
      
    out = cell(numel(depofiles),nscenario);
    for i = 1:numel(depofiles)
    
        for j = 1:nscenario
            depo = read_deposition(depofiles{i});
        
            % data cannot be fitted with nominal dose. Try x-fold more!
            depo.alveolar  = scenario(j).fold_increase * depo.alveolar;
            depo.bronchial = scenario(j).fold_increase * depo.bronchial;

            out{i,j} = saturable_2D_upwind_IE(subst, phys, model, depo, discr);
            disp(['Simulation ' num2str(j+(i-1)*nscenario) '/' num2str(numel(out)) ' finished.'])
        end
    end

    save(cachefile, 'out');
end


%% Post-processing

partDiam_um = [1.5;3;6];

%% ---- reported data ----
% AUC (in [pg*h/mL])
AUC_Usmani = [923.28;  % 1.5um 
              891.15;  % 3.0um
              222.08]; % 6.0um
% Cmax (in [pg/mL])
Cmax_Usmani = [424.52; % 1.5um
               278.28; % 3.0um
                84.99];% 6.0um

% Tmax (in [min])
Tmax_Usmani = [ 7.60; % 1.5um
               18.79; % 3.0um
               29.72];% 6.0um

% combine data into a table
table_UsmaniData = table(partDiam_um, AUC_Usmani, Cmax_Usmani, Tmax_Usmani,...
                         'VariableNames', {'AerodynamicDiameter','AUC_12h','Cmax','Tmax'});


%% compute PK characteristics from model output:   

% AUC, Cmax, Tmax (from systemic PK)
table_Sim = cell(2,1);
for j = 1:nscenario
    
    AUC_Sys_12h_scaled = zeros(3,1);
    Cmax = zeros(3,1);
    Tmax = zeros(3,1);

    for i = 1:3
        Cci = out{i,j}.C.sys.ctr;
        ti  = out{i,j}.discr.grid.t; 
        AUC_vec = cumtrapz(ti,Cci);
        AUC_12h = interp1(ti,AUC_vec,12*60);  
        AUC_Sys_12h_scaled(i) = AUC_12h * subst.MW * 1000 / 60; % [nmol*min/mL]*[g/mol]*1000/60 = [pg*h/mL] 
        indmax = find(diff(Cci) < 0, 1);
        if isempty(indmax)
            Tmax(i) = NaN;
            Cmax(i) = NaN;
        else
            Tmax(i) = ti(indmax);                    % [min]
            Cmax(i) = Cci(indmax) * subst.MW * 1000; % [nmol/mL]*[g/mol]*1000 = [pg/mL] 
        end
        table_Sim{j} = table(partDiam_um, AUC_Sys_12h_scaled, Cmax, Tmax,...
                'VariableNames',{'AerodynamicDiameter','AUC_12h','Cmax','Tmax'});
    end
end
table_nominalSim = table_Sim{1};
table_increasSim = table_Sim{2};
args_addvars = {'Before',1,'NewVariableNames','Scenario'};
repstr = @(s,n) cellstr(repmat(s,n,1));

% absolute PK indices

table_absolute = vertcat(...
    addvars(table_UsmaniData, repstr('Data', height(table_UsmaniData)), args_addvars{:}),...
    addvars(table_nominalSim, repstr(scenario(1).dose_lbl, height(table_nominalSim)), args_addvars{:}),...
    addvars(table_increasSim, repstr(scenario(2).dose_lbl, height(table_increasSim)), args_addvars{:})...
)

% relative PK indices

raw = table_absolute{1:6,{'AUC_12h','Cmax','Tmax'}}; % only raw numbers
raw = [raw(1:3,:) raw(4:6,:)]; 
raw = [raw(1,:) ./ raw(2,:); 
       raw(1,:) ./ raw(3,:);
       raw(2,:) ./ raw(3,:)];
raw = raw(:,[1 4 2 5 3 6]); % same ordering as in publication
   
table_relative = array2table(raw);
table_relative.Properties.VariableNames = {
    'AUC_12h_data','AUC_12h_model','Cmax_data', ...
    'Cmax_model','Tmax_data','Tmax_model'};
table_relative.Properties.RowNames = {'1.5 to 3 um','1.5 to 6 um','3 to 6 um'};
table_relative
