# Supplementary material for: A mechanistic framework for a priori pharmacokinetic predictions of orally inhaled drugs
Source: PLoS Comput Biol. 2020 Dec 15;16(12):e1008466. doi: 10.1371/journal.pcbi.1008466 (PMC7771877; doi:10.1371/journal.pcbi.1008466)
Supplement: S1 File — MATLAB scripts used for solving the PDE model and for evaluating it against clinical and experimental data. (ZIP) [file pcbi.1008466.s008.zip › scripts/simulation_sensitivityAnalysis_Bud.m]

% Sensitivity analyses for the following parameters:
% 
% 800 ug Bud in asthmatic patient
%
% Substance-dependent
% 
% - Solubility in conducting airways
% - Solubility in alveolar space
% - Dissolution rate in conducting airways
% - Dissolution rate in alveolar space
% - Permeability in conducting airways
% - Permeability in alveolar space
% - Partition coefficient in conducting airways
% - Partition coefficient in alveolar space
% - Systemic clearance
%
% Physiology-dependent
% 
% - MCC in all conducting airways 
% - volume of fluids in conducting airways
% - volume of fluids in alveolar space
% - tissue volume in conducting airways
% - tissue volume in alveolar space
% - surface area in conducting airways
% - surface area in alveolar space
% - perfusion in conducting airways
% - perfusion in alveolar space
% 
% Deposition-dependent: 
%
% - particle size
% 
% In each case, we consider the effect of a 2fold decrease and increase on
% the following endpoints:
%
% - AUC 0-12h in conducting airway tissue
% - Cbr_tis(12h) 


load_from_cache = true;


% file structure setup
scriptname = mfilename();
cachefile =  ['results/cache/' scriptname '.mat'];

depofiles = {'Bud_Turbohaler_asthmatic_800ug.txt'};     

%% main part

phys = properties_physiology();
Xbnd = sort([0; phys.br.gen.end_cm; phys.br.gen.pos]);
Sbnd = diam2vol([0.1:0.1:1 1.2:0.2:24]);

% discretisation info

discr_Bud = struct('T', 12*60, ...
               'Nt',   20000, ...
               'Sbnd', Sbnd,...
               'Xbnd', Xbnd);

model = struct('trans','interp',...   % model: 
               'diss','sat',...    % - saturable dissolution
               'abs','lin');       % - linear absorption


par = {% substance-specific
       'Solubility (br)'                 
       'Solubility (alv)'
       'Dissolution rate (br)'
       'Dissolution rate (alv)'
       'Permeability (br)'
       'Permeability (alv)'
       'Partition coefficient (br)'
       'Partition coefficient (alv)'
       'Systemic clearance'
       'Oral bioavailability'
       % physiological
       'Mucociliary clearance'           
       'Fluid volume (br)'
       'Fluid volume (alv)'
       'Tissue volume (br)'
       'Tissue volume (alv)'
       'Surface area (br)'
       'Surface area (alv)'
       'Perfusion (br)'
       'Perfusion (alv)'
       % deposition-dependent
       'Particle size'
       };

npar = numel(par);
nscenarios = 1 + 2*npar; % reference + de-/increase of selected parameters

scenario = ['Reference', ...
            reshape(repmat(par(:)',2,1),1,[])];


sensitivity_factor = 2;

nsimul = nscenarios * numel(depofiles);

% Start of computation

if load_from_cache && exist(cachefile,'file')
    
    out = load(cachefile);
    out = out.out;

else      % do the computation...
      
    out = cell(numel(depofiles),nscenarios);
    for i=1:length(depofiles)
        depo = read_deposition(depofiles{i});        
        subst = properties_substance(depo.info.subst);
        
        phys = properties_physiology();
                
        switch subst.name
            case 'FP'
                discr = discr_FP;
            case 'Bud'
                discr = discr_Bud;
            otherwise
                error(['Unknown substance' subst.name])
        end
    
        for j = 1:nscenarios
            
            if mod(j,2) == 0 
                mult_factor = sensitivity_factor;   % parameter increase
            else
                mult_factor = 1/sensitivity_factor; % parameter decrease
            end
            
            subst_j = subst;
            subst_j.kdiss_br = 0.2 * subst_j.kdiss_alv;

            phys_j  = phys;
            model_j = model;
            depo_j  = depo;
            discr_j = discr;

            switch scenario{j} 
                case 'Reference'
                    % leave parametrization as is
                    
            % ---- substance-specific ----
                case 'Solubility (br)'                 
                    subst_j.Cs_br  = mult_factor * subst_j.Cs_br;
                case 'Solubility (alv)'
                    subst_j.Cs_alv = mult_factor * subst_j.Cs_alv;
                case 'Dissolution rate (br)'
                    subst_j.kdiss_br  = mult_factor * subst_j.kdiss_br;
                case 'Dissolution rate (alv)'
                    subst_j.kdiss_alv = mult_factor * subst_j.kdiss_alv;
                case 'Permeability (br)'
                    subst_j.kp_br = mult_factor * subst_j.kp_br;
                case 'Permeability (alv)'
                    subst_j.kp_alv = mult_factor * subst_j.kp_alv;
                case 'Partition coefficient (br)'
                    subst_j.Kpl_br = mult_factor * subst_j.Kpl_br;
                case 'Partition coefficient (alv)'
                    subst_j.Kpl_alv = mult_factor * subst_j.Kpl_alv;
                case 'Systemic clearance'
                    subst_j.pk.CL = mult_factor * subst_j.pk.CL;                    
                case 'Oral bioavailability'
                    subst_j.pk.F = mult_factor * subst_j.pk.F;
                    
            % ---- physiology-dependent ----
                case 'Mucociliary clearance'          
                    model_j.trans = @(x) mult_factor * cilspeed_fit(x, sum(phys.br.gen.length_cm));
                case 'Fluid volume (br)'
                    phys_j.br.gen.elf_cm3 = mult_factor * phys_j.br.gen.elf_cm3;
                case 'Fluid volume (alv)'
                    phys_j.alv.ELF_cm3 = mult_factor * phys_j.alv.ELF_cm3;
                case 'Tissue volume (br)'
                    phys_j.br.gen.voltis_cm3 = mult_factor * phys_j.br.gen.voltis_cm3;
                case 'Tissue volume (alv)'
                    phys_j.alv.Vol_cm3 = mult_factor * phys_j.alv.Vol_cm3;
                case 'Surface area (br)'
                    phys_j.br.gen.surf_cm2 = mult_factor * phys_j.br.gen.surf_cm2;
                case 'Surface area (alv)'
                    phys_j.alv.Surf_cm2 = mult_factor * phys_j.alv.Surf_cm2;
                case 'Perfusion (br)'
                    phys_j.br.fQco = mult_factor * phys_j.br.fQco;
                case 'Perfusion (alv)'
                    phys_j.alv.fQco = mult_factor * phys_j.alv.fQco;
                    
            % ---- deposition-dependent ----
                case 'Particle size'
                    % this is a hard-coded special case, so make sure we
                    % make a valid comparison
                    assert(strcmp(depo.info.subst,'Budesonide') ...
                        && strcmp(depo.info.indiv, 'asthmatic') ...
                        && depo.info.dose_ug == 800)
                    switch mult_factor
                        case 0.5
                            mod_depo_pattern = 'Bud_Turbohaler_asthmatic_800ug_2FoldSmaller.txt';
                        case 2
                            mod_depo_pattern = 'Bud_Turbohaler_asthmatic_800ug_2FoldLarger.txt';
                        otherwise
                            error('No deposition pattern for this sensitivity factor.')
                    end
                    discr_j.Sbnd = mult_factor * discr_j.Sbnd; % adapt discretisation to change in particle sizes
                    depo_j = read_deposition(mod_depo_pattern);
                otherwise 
                    error('Unknown scenario.')
            end
            out{i,j} = saturable_2D_upwind_IE(subst_j, phys_j, model_j, depo_j, discr_j);
            disp(['Simulation ' num2str((i-1)*nscenarios+j) '/' num2str(nsimul) ' finished.'])
        end
        
    end

    save(cachefile, 'out');
end

%% Compute indices to be displayed

% allocation
AUC_brtis = zeros(size(out));
Ct_brtis  = zeros(size(out));
AUC_sys   = zeros(size(out));
Cmax_sys  = zeros(size(out));

for k = 1:numel(out)   % linear indexing is ok
    
    out_k = out{k};
    
    Vtisbr = out_k.input.phys.br.fVol * out_k.input.phys.sys.OWlung;
    Atisbr = out_k.A.br.tissue;
    t      = out_k.discr.grid.t;
    Csys   = out_k.C.sys.ctr;
    Cavgbr   = Atisbr/Vtisbr;
    
    AUC_brtis(k) = trapz(t,Cavgbr);
    Ct_brtis(k)  = Cavgbr(end);
    AUC_sys(k) = trapz(t,Csys);
    Cmax_sys(k)  = max(Csys);
    
end

AUCratio = AUC_brtis ./ AUC_sys;

AUCincr_brtis = 100 * AUC_brtis(:,2:2:end)./ AUC_brtis(:,1);
AUCdecr_brtis = 100 * AUC_brtis(:,3:2:end)./ AUC_brtis(:,1);
Ctincr_brtis  = 100 * Ct_brtis(:,2:2:end) ./ Ct_brtis(:,1);
Ctdecr_brtis  = 100 * Ct_brtis(:,3:2:end) ./ Ct_brtis(:,1);
AUCincr_sys   = 100 * AUC_sys(:,2:2:end)  ./ AUC_sys(:,1);
AUCdecr_sys   = 100 * AUC_sys(:,3:2:end)  ./ AUC_sys(:,1);
Cmaxincr_sys  = 100 * Cmax_sys(:,2:2:end) ./ Cmax_sys(:,1);
Cmaxdecr_sys  = 100 * Cmax_sys(:,3:2:end) ./ Cmax_sys(:,1);
AUCratioincr  = 100 * AUCratio(:,2:2:end) ./ AUCratio(:,1);
AUCratiodecr  = 100 * AUCratio(:,3:2:end) ./ AUCratio(:,1);

%% Graphical output of sensitivity analysis

close all

plot_fact = 10/3;
plot_range = 100 * [1/plot_fact plot_fact];
XTicks = [30 50 100 150 200 300];
ordering = [10 2 6 8 1 4 5 3 9 7 16 13 17 15 19 12 11 18 14 20];
pos = [1:10 12:20 22];
for i = 1:numel(depofiles)
    
    %% For main text

    h1 = figure(i);

    % AUC as endpoint
    subplot('position',[0.15 0.1 0.25 0.8])
    barh(pos, AUCincr_brtis(i,ordering),'BaseValue',100)
    set(gca,'XScale','log')
    xlim(plot_range)
    hold on
    barh(pos, AUCdecr_brtis(i,ordering),'BaseValue',100)
    title('AUC (0-12h) in lung tissue')
    xlabel('% of reference value')
    set(gca,'XTick',XTicks)
    set(gca,'YTick',pos)
    set(gca,'YTickLabel',par(ordering));
    grid
    legend([num2str(sensitivity_factor) '-fold parameter increase'],...
           [num2str(sensitivity_factor) '-fold parameter decrease'])
    
    % average Cbr_tis as endpoint
    subplot('position',[0.425 0.1 0.25 0.8])
    barh(pos,Ctincr_brtis(i,ordering),'BaseValue',100)
    set(gca,'XScale','log')
    xlim(plot_range)
    hold on
    barh(pos,Ctdecr_brtis(i,ordering),'BaseValue',100)
    title('Average lung tissue concentration after 12h')
    xlabel('% of reference value')
    set(gca,'XTick',XTicks)
    set(gca,'YTick',pos)
    set(gca,'YTickLabel',repmat({''},npar,1))
    grid

    % AUC ratio (lung selectivity) as endpoint)
    subplot('position',[0.70 0.1 0.25 0.8])
    barh(pos,AUCratioincr(i,ordering),'BaseValue',100)
    set(gca,'XScale','log')
    xlim(plot_range)
    hold on
    barh(pos,AUCratiodecr(i,ordering),'BaseValue',100)
    title('AUC (0-12h) ratio (lung selectivity)')
    xlabel('% of reference value')
    set(gca,'XTick',XTicks)
    set(gca,'YTick',pos)
    set(gca,'YTickLabel',repmat({''},npar,1))
    grid
    
    sgtitle('Budesonide (Turbohaler 800ug asthmatic patient)')

    
    %% For Supplement
    h2 = figure(i+numel(depofiles));
    
    % systemic AUC as endpoint
    subplot('position',[0.2 0.1 0.35 0.8])

    barh(pos,AUCincr_sys(i,ordering),'BaseValue',100)
    set(gca,'XScale','log')
    xlim(plot_range)
    hold on
    barh(pos,AUCdecr_sys(i,ordering),'BaseValue',100)
    title('Systemic AUC (0-12h)')
    xlabel('% of reference value')
    set(gca,'XTick',XTicks)
    set(gca,'YTick',pos)
    set(gca,'YTickLabel',par(ordering))
    grid 
 
    legend([num2str(sensitivity_factor) '-fold parameter increase'],...
           [num2str(sensitivity_factor) '-fold parameter decrease'])

    % systemic Cmax as endpoint
    subplot('position',[0.6 0.1 0.35 0.8])

    barh(pos,Cmaxincr_sys(i,ordering),'BaseValue',100)
    set(gca,'XScale','log')
    xlim(plot_range)
    hold on
    barh(pos,Cmaxdecr_sys(i,ordering),'BaseValue',100)
    title('Systemic Cmax')
    xlabel('% of reference value')
    set(gca,'XTick',XTicks)
    set(gca,'YTick',pos)
    set(gca,'YTickLabel',repmat({''},npar,1))
    grid 
   
    sgtitle('Budesonide (Turbohaler 800ug asthmatic patient)')

    % print results to file
    [~,deponame,~] = fileparts(depofiles{i});

    print(h1,['results/current/' scriptname '_' deponame '_main'], '-depsc')
    print(h1,['results/archive/' scriptname '_' deponame '_main_' char(datetime('now'))], '-depsc')
    print(h2,['results/current/' scriptname '_' deponame '_supp'], '-depsc')
    print(h2,['results/archive/' scriptname '_' deponame '_supp_' char(datetime('now'))], '-depsc')

end
