# Supplementary material for: A mechanistic framework for a priori pharmacokinetic predictions of orally inhaled drugs
Source: PLoS Comput Biol. 2020 Dec 15;16(12):e1008466. doi: 10.1371/journal.pcbi.1008466 (PMC7771877; doi:10.1371/journal.pcbi.1008466)
Supplement: S1 File — MATLAB scripts used for solving the PDE model and for evaluating it against clinical and experimental data. (ZIP) [file pcbi.1008466.s008.zip › scripts/simulation_supplement_depositionPatterns.m]

%% Plotting deposition patterns in healthy vs. asthmatic, FP vs. Bud

% Harrison/Tattersfield
depofiles = {
    'FP_Diskus_healthy_1000ug.txt'        'FP_Diskus_asthmatic_1000ug.txt'      
    'Bud_Turbohaler_healthy_1200ug.txt'   'Bud_Turbohaler_asthmatic_1200ug.txt'
};
plottypes = {'Deposition in airway regions', 'Deposition in conducting airways'};
compounds = {'fluticasone propionate', 'budesonide'};
individuals = {'healthy', 'asthmatic'};

h = figure();
for i = 1:2

    regions = zeros(2,3);
    generations = zeros(2,16);
    for j = 1:2
        depo = read_deposition(depofiles{i,j}); 
        regions(j,:)     = 100*[sum(depo.bronchial,'all') sum(depo.alveolar) depo.throat]/depo.info.dose_nmol;
        generations(j,:) = 100*sum(depo.bronchial,2)/depo.info.dose_nmol;
    end

    % fraction bronchial / alveolar / throat as barplot
    subplot(2,2,i)
    bar(regions')
    title([plottypes{1} ' (' compounds{i} ')'])
    xticklabels({'bronchial','alveolar','throat'})
    ylabel('Deposition (% lung dose)')
    ylim([0 100])
    
    % per-generation deposited fraction of lung dose in conducting airways
    subplot(2,2,i+2)
    plot(generations')
    title([plottypes{2} ' (' compounds{i} ')'])
    xlabel('Lung generation')
    ylabel('Deposition (% lung dose)')
    ylim([0 3])
    xlim([0.9 16.1])
end

subplot(2,2,2)
legend(individuals{:})
subplot(2,2,4)
legend(individuals{:})
