# Supplementary material for: A mechanistic framework for a priori pharmacokinetic predictions of orally inhaled drugs
Source: PLoS Comput Biol. 2020 Dec 15;16(12):e1008466. doi: 10.1371/journal.pcbi.1008466 (PMC7771877; doi:10.1371/journal.pcbi.1008466)
Supplement: S1 File — MATLAB scripts used for solving the PDE model and for evaluating it against clinical and experimental data. (ZIP) [file pcbi.1008466.s008.zip › scripts/simulation_supplement_dissolution.m]

% SIMULATION_SUPPLEMENT_DISSOLUTION
%   Simulation: in vitro dissolution kinetics (Rohrschneider 2015 data)


%% Experimental data and common characteristics

% Experimental data from Rohrschneider 2015
Rohr = readtable('data/dissolution/Rohrschneider2015_dissolution.csv');
FP_Fig4_S4  = Rohr(strcmp(Rohr.Source, 'Fig 4') & strcmp(Rohr.Substance, 'Fluticasone Propionate'), :);
FP_Fig5_S2  = Rohr(strcmp(Rohr.Source, 'Fig 5') & Rohr.CI_Stage == 2 & strcmp(Rohr.Substance, 'Fluticasone Propionate'), :);
FP_Fig5_S4  = Rohr(strcmp(Rohr.Source, 'Fig 5') & Rohr.CI_Stage == 4 & strcmp(Rohr.Substance, 'Fluticasone Propionate'), :);
Bud_Fig4_S4 = Rohr(strcmp(Rohr.Source, 'Fig 4') & strcmp(Rohr.Substance, 'Budesonide'),             :);

% Characteristics of the experiments

dvol_mL = 0.1;                  % donor volume [mL]
avol_mL = 1.5;                  % acceptor volume [mL]
tvol_mL = (dvol_mL + avol_mL);  % total volume

amt_FP_ug = 10;
amt_Bud_ug = 20;

% Assumption: ACI in all experiments (not NGI)
d0_FP_stage2 = 1.18 * (4.7 + 5.8) / 2;  % mean of range in cascade impactor stage 2; geometric diameter in [um]
d0_FP_stage4 = 1.18 * (2.1 + 3.3) / 2;  % mean of range in cascade impactor stage 4; geometric diameter in [um]
d0_Bud_stage4 = 0.88 * (2.1 + 3.3) / 2; % mean of range in cascade impactor stage 4; geometric diameter in [um]

%% modelled dissolution dynamics: Fluticasone propionate, cascade impactor stages 2 / 4

FP = properties_substance('FP');

amt_FP_nmol = 1000 * amt_FP_ug / FP.MW; % [ug]/([g/mol]) = [umol]

s0_FP_stage2 = diam2vol(d0_FP_stage2);
s0_FP_stage4 = diam2vol(d0_FP_stage4);
s0_Bud_stage4 = diam2vol(d0_Bud_stage4);

% reported solubility in Rohrschneider: 20 +- 3 [ug/mL]
Cs_FP_Rohrschneider = 20/FP.MW*1000; %now in [ng/mL] / [g/mol] = [nmol/mL]
Cs_FP_BI = 11.985;                  % in-house data at Boehringer-Ingelheim

d_FP_unsat = get_dissol('unsat', FP.kdiss_alv, 1, FP.rho); 
d_FP_satur_BI = get_dissol('sat', FP.kdiss_alv, Cs_FP_BI, FP.rho);              % Cs(BI)
d_FP_satur_Rohr = get_dissol('sat', FP.kdiss_alv, Cs_FP_Rohrschneider, FP.rho); % Cs(Rohrschneider)

dissol_firstOrder = @(~,s) -(0.189/60)*s; %0.189/h from Weber et al. (2013)
dissol_FP_unsat = @(~,s) -d_FP_unsat(s);
dissol_FP_satur_S2_BI   = @(~,X) [-d_FP_satur_BI(X(1),X(2));   d_FP_satur_BI(X(1),X(2))/s0_FP_stage2*amt_FP_nmol/tvol_mL  ];
dissol_FP_satur_S4_BI   = @(~,X) [-d_FP_satur_BI(X(1),X(2));   d_FP_satur_BI(X(1),X(2))/s0_FP_stage4*amt_FP_nmol/tvol_mL  ];
dissol_FP_satur_S2_Rohr = @(~,X) [-d_FP_satur_Rohr(X(1),X(2)); d_FP_satur_Rohr(X(1),X(2))/s0_FP_stage2*amt_FP_nmol/tvol_mL];
dissol_FP_satur_S4_Rohr = @(~,X) [-d_FP_satur_Rohr(X(1),X(2)); d_FP_satur_Rohr(X(1),X(2))/s0_FP_stage4*amt_FP_nmol/tvol_mL];


tsim_FP = linspace(0,700,101); %in [min]

odeopt = odeset('AbsTol',1e-15,'RelTol',1e-12);

[~, Y_2_FP_fo]       = ode45(dissol_firstOrder,       tsim_FP,  s0_FP_stage2);
[~, Y_4_FP_fo]       = ode45(dissol_firstOrder,       tsim_FP,  s0_FP_stage4);
[~, Y_2_FP_unsat]    = ode45(dissol_FP_unsat,         tsim_FP,  s0_FP_stage2,     odeopt);
[~, Y_4_FP_unsat]    = ode45(dissol_FP_unsat,         tsim_FP,  s0_FP_stage4,     odeopt);
[~, Y_2_FP_sat_BI]   = ode45(dissol_FP_satur_S2_BI,   tsim_FP, [s0_FP_stage2; 0], odeopt);
[~, Y_4_FP_sat_BI]   = ode45(dissol_FP_satur_S4_BI,   tsim_FP, [s0_FP_stage4; 0], odeopt);
[~, Y_2_FP_sat_Rohr] = ode45(dissol_FP_satur_S2_Rohr, tsim_FP, [s0_FP_stage2; 0], odeopt);
[~, Y_4_FP_sat_Rohr] = ode45(dissol_FP_satur_S4_Rohr, tsim_FP, [s0_FP_stage4; 0], odeopt);

% compute percent dissolved (to be compared to data)
fDis_2_FP_fo       = 100 * (1 - Y_2_FP_fo/Y_2_FP_fo(1));
fDis_4_FP_fo       = 100 * (1 - Y_4_FP_fo/Y_4_FP_fo(1));
fDis_2_FP_unsat    = 100 * (1 - Y_2_FP_unsat/Y_2_FP_unsat(1));
fDis_4_FP_unsat    = 100 * (1 - Y_4_FP_unsat/Y_4_FP_unsat(1));
fDis_2_FP_sat_BI   = 100 * (1 - Y_2_FP_sat_BI(:,1)/Y_2_FP_sat_BI(1,1));
fDis_4_FP_sat_BI   = 100 * (1 - Y_4_FP_sat_BI(:,1)/Y_4_FP_sat_BI(1,1));
fDis_2_FP_sat_Rohr = 100 * (1 - Y_2_FP_sat_Rohr(:,1)/Y_2_FP_sat_Rohr(1,1));
fDis_4_FP_sat_Rohr = 100 * (1 - Y_4_FP_sat_Rohr(:,1)/Y_4_FP_sat_Rohr(1,1));

%% modelled dissolution dynamics: Budesonide, cascade impactor stage 4

Bud = properties_substance('Bud');

amt_Bud_nmol = 1000 * amt_Bud_ug / Bud.MW; % [ug]/([g/mol]) = [umol]


% reported solubility in Rohrschneider: 
Cs_Bud_Rohr = 470 / Bud.MW * 1000; %470 +/- 3 [ug/mL], converted into [ng/mL] / [g/mol] = [nmol/mL]
Cs_Bud_BI   = 69.797;

% dissolution velocity
kdiss_Bud   = Bud.kdiss_alv;

d_Bud_unsat = get_dissol('unsat', kdiss_Bud, 1, Bud.rho); 
d_Bud_satur_BI = get_dissol('sat', kdiss_Bud, Cs_Bud_BI, Bud.rho);      % Cs(BI)
d_Bud_satur_Rohr = get_dissol('sat', kdiss_Bud, Cs_Bud_Rohr, Bud.rho);  % Cs(Rohrschneider)

dissol_Bud_firstOrder = @(~,s) -(17.8/60)*s;    %17.8/h from Weber et al. (2013)
dissol_Bud_unsat = @(~,s) -d_Bud_unsat(s);
dissol_Bud_satur_BI   = @(~,X) [  -d_Bud_satur_BI(X(1),X(2));   d_Bud_satur_BI(X(1),X(2))/s0_Bud_stage4*amt_Bud_nmol/tvol_mL];
dissol_Bud_satur_Rohr = @(~,X) [-d_Bud_satur_Rohr(X(1),X(2)); d_Bud_satur_Rohr(X(1),X(2))/s0_Bud_stage4*amt_Bud_nmol/tvol_mL];


tsim_Bud = linspace(0,300,101); %in [min]

odeopt = odeset('AbsTol',1e-15,'RelTol',1e-12);

[~, Y_4_Bud_fo]       = ode15s(dissol_Bud_firstOrder, tsim_Bud,  s0_Bud_stage4,     odeopt);
[~, Y_4_Bud_unsat]    = ode15s(dissol_Bud_unsat,      tsim_Bud,  s0_Bud_stage4,     odeopt);
[~, Y_4_Bud_sat_BI]   = ode15s(dissol_Bud_satur_BI,   tsim_Bud, [s0_Bud_stage4; 0], odeopt);
[~, Y_4_Bud_sat_Rohr] = ode15s(dissol_Bud_satur_Rohr, tsim_Bud, [s0_Bud_stage4; 0], odeopt);


% compute percent dissolved to be compared to data
fDis_Bud_fo       = 100 * (1 - Y_4_Bud_fo/Y_4_Bud_fo(1));
fDis_Bud_unsat    = 100 * (1 - Y_4_Bud_unsat/Y_4_Bud_unsat(1));
fDis_Bud_sat_BI   = 100 * (1 - Y_4_Bud_sat_BI(:,1)/Y_4_Bud_sat_BI(1,1));
fDis_Bud_sat_Rohr = 100 * (1 - Y_4_Bud_sat_Rohr(:,1)/Y_4_Bud_sat_Rohr(1,1));


%% Graphical output

% open graphical device
h = figure();
ymax = 105;

signif = @(x) round(x,3,'significant');

% graphic for Fluticasone Propionate, impactor stage 4
subplot('position',[0.15 0.1 0.25 0.8])

tsim_FP = tsim_FP/60;

plot(FP_Fig4_S4.Time_min/60,FP_Fig4_S4.PercentTransferred,'kx')
hold on
plot(FP_Fig5_S4.Time_min/60,FP_Fig5_S4.PercentTransferred,'ko')
plot(tsim_FP, fDis_4_FP_fo,'r:')
plot(tsim_FP, fDis_4_FP_unsat,'b--')
plot(tsim_FP, fDis_4_FP_sat_BI,'b-')
plot(tsim_FP, fDis_4_FP_sat_Rohr,'m-')
legend('Rohrschneider et al. (Fig. 4)',...
       'Rohrschneider et al. (Fig. 5)',...
       'First-order kinetics (Weber et al.)',...
       'Unaturable dissolution',...
       ['Saturable dissolution, Cs='   num2str(signif(Cs_FP_BI)) ' uM (inhouse)'],...
       ['Saturable dissolution, Cs='   num2str(signif(Cs_FP_Rohrschneider))    ' uM (Rohrschneider et al.)'])

title('Dissolution of fluticasone propionate (ACI stage 4)')
xlabel('Time (in [h])')
ylabel('Fraction dissolved')
ylim([0 ymax])

%% graphic for FP, impactor stage 2
subplot('position',[0.425 0.1 0.25 0.8])

plot(FP_Fig5_S2.Time_min/60,FP_Fig5_S2.PercentTransferred,'ko')
hold on
plot(tsim_FP, fDis_2_FP_fo,'r:')
plot(tsim_FP, fDis_2_FP_unsat,'b--')
plot(tsim_FP, fDis_2_FP_sat_BI,'b-')
plot(tsim_FP, fDis_2_FP_sat_Rohr,'m-')
legend('Rohrschneider et al. (Fig. 5)',...
       'First-order kinetics (Weber et al.)',...
       'Unsaturable dissolution',...
       ['Saturable dissolution, Cs='   num2str(signif(Cs_FP_BI)) ' uM (inhouse)'],...
       ['Saturable dissolution, Cs='   num2str(signif(Cs_FP_Rohrschneider)) ' uM (Rohrschneider et al.)'])

title('Dissolution of fluticasone propionate (ACI stage 2)')
xlabel('Time (in [h])')
ylim([0 ymax])

%%% graphic for Budesonide
subplot('position',[0.70 0.1 0.25 0.8])

tsim_Bud = tsim_Bud/60;

plot(Bud_Fig4_S4.Time_min/60,Bud_Fig4_S4.PercentTransferred,'kx')
hold on
plot(tsim_Bud, fDis_Bud_fo,'r:')
plot(tsim_Bud, fDis_Bud_unsat,'b--')
plot(tsim_Bud, fDis_Bud_sat_BI,'b-')
plot(tsim_Bud, fDis_Bud_sat_Rohr,'m-')
legend('Rohrschneider et al. (Fig. 4)',...
       'First-order kinetics (Weber et al.)',...
       'Unsaturable dissolution',...
       ['Saturable dissolution, Cs='   num2str(signif(Cs_Bud_BI)) ' uM (inhouse)'],...
       ['Saturable dissolution, Cs='   num2str(signif(Cs_Bud_Rohr)) ' uM (Rohrschneider et al.)'])


title('Dissolution of budesonide (ACI stage 4)')
xlabel('Time (in [h])')
ylim([0 ymax])

% print results to file
print(h,'results/current/Rohrschneider', '-depsc')
print(h,['results/archive/Rohrschneider' char(datetime('now'))], '-depsc')
