# Supplementary material for: A mechanistic framework for a priori pharmacokinetic predictions of orally inhaled drugs
Source: PLoS Comput Biol. 2020 Dec 15;16(12):e1008466. doi: 10.1371/journal.pcbi.1008466 (PMC7771877; doi:10.1371/journal.pcbi.1008466)
Supplement: S1 File — MATLAB scripts used for solving the PDE model and for evaluating it against clinical and experimental data. (ZIP) [file pcbi.1008466.s008.zip › scripts/simulation_supplement_gof_Fig3_4.m]

% simulation: GoF plots Fig 3 / 4


% load results
cachefile_fig3 = 'results/cache/simulation_unsolubleParticleRetention.mat';
cachefile_fig4 = 'results/cache/simulation_PKstudiesHealthy.mat';

out_fig3 = load(cachefile_fig3);
out_fig3 = out_fig3.out;
out_fig4 = load(cachefile_fig4);
out_fig4 = out_fig4.out;

%% GoF-Plot for Figure 3 (unsoluble particles)

% model-predicted retention function
alvDose = sum(out_fig3{1}.input.depo.alveolar);
bronchDose = sum(out_fig3{1}.input.depo.bronchial(:));       
lungDose = alvDose + bronchDose;
Acleared = out_fig3{1}.A.sys.clear + out_fig3{1}.A.sys.gut -  out_fig3{1}.A.sys.gut(1);
lungRetention   = 100*(lungDose - Acleared)/lungDose;  % in percent of lung dose

lungRetFun = @(t) interp1(out_fig3{1}.discr.grid.t, lungRetention, t);

% retention data (raw)
dataSmith = readtable('data/PK/Smith2008_PSL_Gold_6Subjects.csv');

obsRetMean = groupsummary(...
    dataSmith(:,{'lungRetention','ManuallyAssignedTime_h'}),...
    'ManuallyAssignedTime_h',...
    'mean');
predRetMean = lungRetFun(60*obsRetMean.ManuallyAssignedTime_h);
predRetRaw  = lungRetFun(60*dataSmith.ManuallyAssignedTime_h);


iGold = strcmp(dataSmith.Particle, 'Gold');
iPSL  = strcmp(dataSmith.Particle, 'PSL');

% Graphical output
h_fig3 = figure();

%subplot(1,2,1)
hold on
plot(predRetRaw(iGold), dataSmith.lungRetention(iGold),'o')
plot(predRetRaw(iPSL), dataSmith.lungRetention(iPSL),'v')
xlabel('Predicted lung retention (% lung dose)')
ylabel('Observed lung retention (% lung dose)')
title('Goodness-of-fit for lung retention data')
plot([0 100],[0 100], 'k--')
legend('Gold', 'PSL')

% subplot(1,2,2)
% plot(predRetMean,obsRetMean.mean_lungRetention,'o')
% xlabel('Predictions')
% ylabel('Observations (time averaged)')
% title('Goodness-of-fit for Smith 2008 data (aggregated)')
% hold on
% plot([0 100],[0 100],'k--')
% r_Gold = corrcoef(predRetMean,obsRetMean.mean_lungRetention);

r_Gold = corrcoef(predRetRaw,dataSmith.lungRetention);
text(70,10, sprintf('r^2 = %0.2f',r_Gold(2,1)),'FontSize',18) % correlation coefficient

ax = findobj(h_fig3,'Type','axes');
axis(ax, 'square')
polish()
hold off


%% GoF-Plot for Figure 4 (predictions for healthy subjects)

ug = @(d) d/1000;  % helper function for easily switching between units

% choose correct output
simtab = struct2table(cellfun(@(s) s.input.depo.info,out_fig4));
getind = @(subst,indiv,dose) find(strcmp(simtab.subst,subst) & simtab.dose_ug == dose & strcmp(simtab.indiv,indiv));

FP_h_200 = out_fig4{getind('Fluticasone Propionate','healthy',200)};
FP_h_500 = out_fig4{getind('Fluticasone Propionate','healthy',500)};
FP_h_1000 = out_fig4{getind('Fluticasone Propionate','healthy',1000)};
Bud_h_400 = out_fig4{getind('Budesonide','healthy',400)};
Bud_h_1000 = out_fig4{getind('Budesonide','healthy',1000)};
Bud_h_1200 = out_fig4{getind('Budesonide','healthy',1200)};

% model-prediction (interpolation) in [nmol / L / ug] dose
nC_FP_200ug   = @(t) interp1(FP_h_200.discr.grid.t,   FP_h_200.C.sys.ctr  * 1000 / ug(200), t*60);
nC_FP_500ug   = @(t) interp1(FP_h_500.discr.grid.t,   FP_h_500.C.sys.ctr  * 1000 / ug(500), t*60);
nC_FP_1000ug  = @(t) interp1(FP_h_1000.discr.grid.t,  FP_h_1000.C.sys.ctr * 1000 / ug(1000), t*60);
nC_Bud_400ug  = @(t) interp1(Bud_h_400.discr.grid.t,  Bud_h_400.C.sys.ctr * 1000 / ug(400), t*60);
nC_Bud_1000ug = @(t) interp1(Bud_h_1000.discr.grid.t, Bud_h_1000.C.sys.ctr * 1000 / ug(1000), t*60);
nC_Bud_1200ug = @(t) interp1(Bud_h_1200.discr.grid.t, Bud_h_1200.C.sys.ctr * 1000 / ug(1200), t*60);

% load the data
Moellmann = readtable('data/PK/Moellmann2001_data.csv');
Moellmann = Moellmann(strcmp(Moellmann.Dosing_regimen, 'Single Dose'), :); % only single dose data
HT        = readtable('data/PK/HarrisonTattersfield_data.csv');

FP_200ug   = Moellmann(strcmp(Moellmann.Drug, 'Fluticasone_Propionate') & Moellmann.Dose_ug == 200,  :);
FP_500ug   = Moellmann(strcmp(Moellmann.Drug, 'Fluticasone_Propionate') & Moellmann.Dose_ug == 500,  :);
Bud_400ug  = Moellmann(strcmp(Moellmann.Drug, 'Budesonide')             & Moellmann.Dose_ug == 400,  :);
Bud_1000ug = Moellmann(strcmp(Moellmann.Drug, 'Budesonide')             & Moellmann.Dose_ug == 1000, :);
FP_1000ug  = HT(strcmp(HT.Drug, 'Fluticasone_Propionate') & strcmp(HT.Population, 'Healthy volunteer'), :);
Bud_1200ug = HT(strcmp(HT.Drug, 'Budesonide')             & strcmp(HT.Population, 'Healthy volunteer'), :);

% compute global r^2 (all data aggregated)

obs_FP   = [FP_200ug.Conc_nmol_L/ug(200);  FP_500ug.Conc_nmol_L/ug(500);  FP_1000ug.Conc_nmol_L/ug(1000)];
pred_FP  = [nC_FP_200ug(FP_200ug.Time_h);nC_FP_500ug(FP_500ug.Time_h);nC_FP_1000ug(FP_1000ug.Time_h)];
obs_Bud  = [Bud_400ug.Conc_nmol_L/ug(400);Bud_1000ug.Conc_nmol_L/ug(1000);Bud_1200ug.Conc_nmol_L/ug(1200)];
pred_Bud = [nC_Bud_400ug(Bud_400ug.Time_h);nC_Bud_1000ug(Bud_1000ug.Time_h);nC_Bud_1200ug(Bud_1200ug.Time_h)];

r2_FP  = corrcoef(...
    log10(obs_FP(obs_FP > 0 & pred_FP > 0)),...
    log10(pred_FP(obs_FP > 0 & pred_FP > 0)));
r2_Bud = corrcoef(...
    log10(obs_Bud(obs_Bud > 0 & pred_Bud > 0)),...
    log10(pred_Bud(obs_Bud > 0 & pred_Bud > 0)));

% the actual plotting
h_fig4 = figure();

sgtitle('Goodness-of-fit for pharmacokinetic data in healthy volunteers')

lim_FP = [3e-5 4e-4]/ug(1);
subplot(1,2,1)
plot(nC_FP_200ug(FP_200ug.Time_h),   FP_200ug.Conc_nmol_L/ug(200),  'o')
hold on
plot(nC_FP_500ug(FP_500ug.Time_h),   FP_500ug.Conc_nmol_L/ug(500),  'x')
plot(nC_FP_1000ug(FP_1000ug.Time_h), FP_1000ug.Conc_nmol_L/ug(1000), '<')


text(2e-4/ug(1),4e-5/ug(1), sprintf('r^2 = %0.2f',r2_FP(2,1)),'FontSize',14) % correlation coefficient
xlim(lim_FP)
ylim(lim_FP)

title('Fluticasone propionate')
xlabel('Predictions [nM / mg dose]')
ylabel('Observations [nM / mg dose]')

ticks = [0.04 0.07 0.1 0.2 0.3];
xticks(ticks)
xticklabels(ticks)
yticks(ticks)
yticklabels(ticks)


h1 = fill([lim_FP fliplr(lim_FP)],[0.5*lim_FP  fliplr(2*lim_FP)],[0.7 0.7 0.7]);
set(h1,'facealpha',.3,'LineStyle','n')
plot(lim_FP,lim_FP,'k--') 

legend('Moellmann et al. 200 $\mu$g',...
    'Moellmann et al. 500 $\mu$g',...
    'Harrison/Tattersfield 1000 $\mu$g',...
    'Within factor 2 of prediction',...
    'Interpreter','latex')

lim_Bud = [1.2e-4 5.5e-3]/ug(1);
subplot(1,2,2)
plot(nC_Bud_400ug(Bud_400ug.Time_h),   Bud_400ug.Conc_nmol_L/ug(400),  'o')
hold on
plot(nC_Bud_1000ug(Bud_1000ug.Time_h), Bud_1000ug.Conc_nmol_L/ug(1000),  'x')
plot(nC_Bud_1200ug(Bud_1200ug.Time_h), Bud_1200ug.Conc_nmol_L/ug(1200), '<')
xlim(lim_Bud)
ylim(lim_Bud)
text(2e-3/ug(1),2e-4/ug(1), sprintf('r^2 = %0.2f',r2_Bud(2,1)),'FontSize',14) % correlation coefficient
title('Budesonide')
xlabel('Predictions [nM / mg dose]')
ylabel('Observations [nM / mg dose]')

ax = findall(h_fig4,'type','axes');
[ax.YScale] = deal('log');
[ax.XScale] = deal('log');
axis(ax, 'square')

ticks = [0.4:0.3:1 2:7];
xticks(ticks)
xticklabels(ticks)
yticks(ticks)
yticklabels(ticks)

h2 = fill([lim_Bud fliplr(lim_Bud)],[0.5*lim_Bud  fliplr(2*lim_Bud)],[0.7 0.7 0.7]);
set(h2,'facealpha',.3,'LineStyle','n')
plot(lim_Bud,lim_Bud,'k--') 

legend('Moellmann et al. 400 $\mu$g','Moellmann et al. 1000 $\mu$g',...
    'Harrison/Tattersfield 1200 $\mu$g','Within factor 2 of prediction','Interpreter','latex')
polish()
