# Supplementary material for: A mechanistic framework for a priori pharmacokinetic predictions of orally inhaled drugs
Source: PLoS Comput Biol. 2020 Dec 15;16(12):e1008466. doi: 10.1371/journal.pcbi.1008466 (PMC7771877; doi:10.1371/journal.pcbi.1008466)
Supplement: S1 File — MATLAB scripts used for solving the PDE model and for evaluating it against clinical and experimental data. (ZIP) [file pcbi.1008466.s008.zip › scripts/simulation_supplement_impactInhalationVolume.m]

% SIMULATION_SUPPLEMENT_IMPACTINHALATIONVOLUME
%   Analysis of the impact of different assumed inhalation volumes on 
%   particle retention of inhaled undissolved substances
%   (monodisperse gold/polystyrene particles, [Smith et al. 2008]).

load_from_cache = true; % set to 'true' for fast reproduction of results.

% file structure setup
scriptname = mfilename();
cachefile = ['results/cache/' scriptname '.mat'];
depofiles = {
    'Scenario_100mL'
    'Scenario_150mL'
    'Scenario_200mL' % 200 mL = reference scenario
    'Scenario_250mL'
    'Scenario_300mL'    
};   


%% main part

phys = properties_physiology();
Xbnd = sort([0; phys.br.gen.end_cm; phys.br.gen.pos]);
Sbnd = diam2vol([0.1:0.1:1 1.2:0.2:9]);

discr = struct('T',    10*24*60, ...    %timespan: 10 days
               'Nt',   8000, ...
               'Sbnd', Sbnd, ...
               'Xbnd', Xbnd);
           
model = struct('trans','interp',...   % model: 
               'diss','sat',...    % - saturable dissolution
               'abs','lin');       % - linear absorption

% Start of computation

if load_from_cache && exist(cachefile,'file')
    
    out = load(cachefile);
    out = out.out;
    
else      % do the computation...
      
    out = cell(size(depofiles));
    for i=1:length(depofiles)
    
        depo = read_deposition(depofiles{i});
                
        subst = properties_substance(depo.info.subst);
        
        out{i} = saturable_2D_upwind_IE(subst, phys, model, depo, discr);
    
        disp(['Simulation ' num2str(i) '/' num2str(length(depofiles)) ' finished.'])
    end

    save(cachefile, 'out');
end


%% Post-processing

getLungDose      = @(out) sum(out.input.depo.alveolar) + sum(out.input.depo.bronchial(:));
getLungRetention = @(out) 100*(1-(out.A.sys.clear+out.A.sys.gut-out.A.sys.gut(1))/getLungDose(out));
getObsTimeHours  = @(out) out.discr.grid.t/60;
getObsTimeDays   = @(out) out.discr.grid.t/(60*24);

legtxt = cellfun(@(x) ['Inhalation volume ' subsref(extractBetween(x,'_','mL'),substruct('{}',{1})) ' mL'],depofiles,'UniformOutput',false);


%% Plot 2: impact of inhalation volume compared to data
%legtxt2 = cellfun(@(x) [ x], legtxt, 'UniformOutput', false);

h = figure();

subplot(1,2,1)  % on hours scale
hold on
xlim([0 24])
ylim([0 102])
xticks(0:4:24)
for i = 1:numel(out)
    plot(getObsTimeHours(out{i}), getLungRetention(out{i}))
end

xlabel('Time (hours)')
ylabel('Lung retention (% lung dose)')

subplot(1,2,2)  % on hours scale
hold on
ylim([0 102])
for i = 1:numel(out)
    plot(getObsTimeDays(out{i}), getLungRetention(out{i}))
end
xlabel('Time (days)')
ylabel('Lung retention (% lung dose)')

%col = {'r','g','b','c','y','m','k'};
col = {'k','k','k','k','k','k','k'};

dataSmith = readtable('data/PK/Smith2008_PSL_Gold_6Subjects.csv');
IDs = unique(dataSmith.Subject);
for i = 1:length(IDs)
    data_i = dataSmith(strcmp(IDs{i}, dataSmith.Subject),:);
    PSL_i  = data_i(strcmp('PSL',data_i.Particle),:);
    Gold_i = data_i(strcmp('Gold',data_i.Particle),:);
        
    subplot(1,2,1)
    plot(PSL_i.Time_h,  PSL_i.lungRetention, [col{i} 'v'])
    plot(Gold_i.Time_h,Gold_i.lungRetention, [col{i} 'x'])
    
    subplot(1,2,2)
    plot(PSL_i.Time_h/24,  PSL_i.lungRetention, [col{i} 'v'])
    plot(Gold_i.Time_h/24,Gold_i.lungRetention, [col{i} 'x'])

end

leg = legend([legtxt;...
    {'Gold data (Smith et al., 2008)';...
     'PSL data (Smith et al., 2008)'}]);

sgtitle('Impact of inhalation volume on unsoluble particle retention')

ax = findall(h,'type','axes');
axis(ax, 'square')

polish(h)
