# Supplementary material for: A mechanistic framework for a priori pharmacokinetic predictions of orally inhaled drugs
Source: PLoS Comput Biol. 2020 Dec 15;16(12):e1008466. doi: 10.1371/journal.pcbi.1008466 (PMC7771877; doi:10.1371/journal.pcbi.1008466)
Supplement: S1 File — MATLAB scripts used for solving the PDE model and for evaluating it against clinical and experimental data. (ZIP) [file pcbi.1008466.s008.zip › scripts/simulation_supplement_impactSolubility.m]

% SIMULATION_SUPPLEMENT_IMPACTSOLUBILITY
%   Investigation of the impact of solubility on observed differences 
%   between budesonide and fluticasone propionate PK

load_from_cache = true;


% file structure setup
scriptname = mfilename();
cachefile =  ['results/cache/' scriptname '.mat'];

depofile_FP  = 'FP_Diskus_asthmatic_250ug.txt';     
depofile_Bud = 'Bud_Turbohaler_asthmatic_800ug.txt';     

%% Simulation

phys = properties_physiology();
Xbnd = sort([0; 1; phys.br.gen.end_cm; phys.br.gen.pos]);
Sbnd = diam2vol([0.1:0.1:1 1.2:0.2:24]);

discr_FP = struct('T', 12*60, ...
               'Nt',   2000, ...
               'Sbnd', Sbnd, ...
               'Xbnd', Xbnd);
discr_Bud = struct('T', 12*60, ...
               'Nt',   20000, ...
               'Sbnd', Sbnd,...
               'Xbnd', Xbnd);

model = struct('trans','interp',...   % model: 
               'diss','sat',...       % - saturable dissolution
               'abs','lin');          % - linear absorption
           
depo_FP  = read_deposition(depofile_FP);        
depo_Bud = read_deposition(depofile_Bud);        
subst_FP = properties_substance(depo_FP.info.subst);
subst_Bud= properties_substance(depo_Bud.info.subst);

phys = properties_physiology();


% Start of computation

if load_from_cache && exist(cachefile,'file')
    
    out = load(cachefile);
    outFP  = out.outFP;
    outBud = out.outBud;
    
else      % do the computation...

    outFP  = saturable_2D_upwind_IE(subst_FP,  phys, model, depo_FP,  discr_FP);
    outBud = saturable_2D_upwind_IE(subst_Bud, phys, model, depo_Bud, discr_Bud);
    
    save(cachefile, 'outFP', 'outBud');
end

%% Graphik
h = figure();
custom_plot_brconc(outFP,outBud)

% print results to file
print(h,['results/current/' scriptname ], '-depsc')
print(h,['results/archive/' scriptname '_' char(datetime('now'))], '-depsc')


function custom_plot_brconc(FP, Bud)

    simul = {FP Bud};
    leg = {'Fluticasone propionate' 'Budesonide'};
    nrow = 2;
    ncol = 1;
    
    for i = 1:2
        arg = simul{i};
        
        X = arg.discr.grid.X;
        tvec = arg.discr.grid.t/60;
        T = max(tvec);
        
        Cflu = arg.C.br.fluid;
        Cs = arg.input.subst.Cs_br;
        
        % concentration in lung fluid
        subplot(nrow,ncol,i)        
        surf(X,tvec,Cflu,'EdgeColor','none')
        ax = gca;
        set(ax,'CLim',[0 Cs],'CLimMode','manual')
        colorbar
        view(2)
        if i == 2
            xlabel('Distance from throat [cm]')
        end
        ylabel('Time [hours]')
        xlim([0 max(X)])
        ylim([0 T])
        title([leg{i} ' (C_s=' num2str(Cs,4) ' uM)'])
        
    end
    sgtitle('Concentration-time profiles in lung lining fluid')
end
