# Supplementary material for: A mechanistic framework for a priori pharmacokinetic predictions of orally inhaled drugs
Source: PLoS Comput Biol. 2020 Dec 15;16(12):e1008466. doi: 10.1371/journal.pcbi.1008466 (PMC7771877; doi:10.1371/journal.pcbi.1008466)
Supplement: S1 File — MATLAB scripts used for solving the PDE model and for evaluating it against clinical and experimental data. (ZIP) [file pcbi.1008466.s008.zip › scripts/simulation_supplement_liningfluid.m]

% SIMULATION_SUPPLEMENT_LININGFLUID
%   Simulation: our model for lining fluid height vs experimental data

%% Experimental data

br = physiology_bronchial(input_physiology());
gen = br.gen.generation;
midl = br.gen.pos;
strt = br.gen.start_cm;
stop = br.gen.end_cm;
ELF_um = br.gen.h_elf_cm * 1e4; % [cm] --> [um]

% generations
trachea = gen(strcmp(br.gen.type,'trachea'));
bronchi = gen(strcmp(br.gen.type,'bronchi'));
brnchls = gen(strcmp(br.gen.type,'bronchioles'));
termbrs = gen(strcmp(br.gen.type,'terminal bronchioles'));

% start/end of parts of airways
pos_trachea = [strt(trachea) stop(trachea)];
pos_bronchi = [strt(bronchi(1)) stop(bronchi(end))];
pos_brnchls = [strt(brnchls(1)) stop(brnchls(end))];
pos_termbrs = [strt(termbrs) stop(termbrs)];

%% Figures

h = figure();
allpos = [strt(1) stop(end)];
plot(allpos, interp1(midl(gen), ELF_um, allpos,'linear','extrap'),'k')
hold on

% Wauthoz and Amighi, 2015
shadedplot2(pos_trachea, [10 10], [30 30], 'b');
shadedplot2(pos_bronchi, [2 2], [5 5], 'b');

% Hoffmann, 2014
shadedplot2(pos_bronchi, [6.9 6.9], [8.3 8.3], 'r');
shadedplot2(pos_brnchls, [1.7 1.7], [1.9 1.9], 'r');

% Patton/Byron, 2007
shadedplot2(pos_bronchi, [7.9 7.9], [8.1 8.1], 'm');
shadedplot2(pos_termbrs, [2.9 2.9], [3.1 3.1], 'm');

% Olsson 2011
shadedplot2([strt(1) stop(end)], [5 5], [10 10], 'g');


grob = get(gca,'children');
grleg = grob([15 13 9 5 1]);
legend(grleg,'Assumed linear relationship',...
       'Wauthoz/Amighi 2015', ...
       'Hoffmann 2014', ...
       'Patton/Byron 2007', ...
       'Olsson 2011')
title('Comparing lining fluid height to literature values')
xlabel({'Position along airway [cm]';
    'Trachea                                                                                                  Terminal bronchioles'})
ylabel('Height of lining fluid [um]')
xlim([min(strt)-0.2 max(stop)+0.2])
ylim([-0.2 30.2])

% print results to file
print(h,'results/current/ELF-volume', '-depsc')
print(h,['results/archive/ELF-volume' char(datetime('now'))], '-depsc')
