# Supplementary material for: A mechanistic framework for a priori pharmacokinetic predictions of orally inhaled drugs
Source: PLoS Comput Biol. 2020 Dec 15;16(12):e1008466. doi: 10.1371/journal.pcbi.1008466 (PMC7771877; doi:10.1371/journal.pcbi.1008466)
Supplement: S1 File — MATLAB scripts used for solving the PDE model and for evaluating it against clinical and experimental data. (ZIP) [file pcbi.1008466.s008.zip › scripts/simulation_unsolubleParticleRetention.m]

% SIMULATION_UNSOLUBLEPARTICLERETENTION
%   Evaluate the MCC model against data on inhaled undissolved substances
%   (monodisperse gold/polystyrene particles, [Smith et al. 2008]).

load_from_cache = true; % set to 'true' for fast reproduction of results.

% file structure setup
scriptname = mfilename();
cachefile = ['results/cache/' scriptname '.mat'];
depofiles = {'Gold_healthy_Xug_5,0um_aero.txt'};   


%% main part

phys = properties_physiology();
Xbnd = sort([0; phys.br.gen.end_cm; phys.br.gen.pos]);
Sbnd = diam2vol([0.1:0.1:1 1.2:0.2:9]);

discr = struct('T',    10*24*60, ...    %timespan: 10 days
               'Nt',   8000, ...
               'Sbnd', Sbnd, ...
               'Xbnd', Xbnd);
           
model = struct('trans','interp',...   % model: 
               'diss','sat',...    % - saturable dissolution
               'abs','lin');       % - linear absorption

% Start of computation

if load_from_cache && exist(cachefile,'file')
    
    out = load(cachefile);
    out = out.out;
    
else      % do the computation...
      
    out = cell(size(depofiles));
    for i=1:length(depofiles)
    
        depo = read_deposition(depofiles{i});
                
        subst = properties_substance(depo.info.subst);
        
        out{i} = saturable_2D_upwind_IE(subst, phys, model, depo, discr);
    
        disp(['Simulation ' num2str(i) '/' num2str(length(depofiles)) ' finished.'])
    end

    save(cachefile, 'out');
end


%% Post-processing

alvDose = sum(out{1}.input.depo.alveolar);
bronchDose = sum(out{1}.input.depo.bronchial(:));       
lungDose = alvDose + bronchDose;
Acleared = out{1}.A.sys.clear + out{1}.A.sys.gut -  out{1}.A.sys.gut(1);
lungRetention   = 100*(lungDose - Acleared)/lungDose;  % in percent of lung dose


%% Graphical output

h = figure();

% model prediction
tmax_splot1 = 24*60; % 24 h
subplot(1,2,1)
ind_splot1 = out{1}.discr.grid.t <= tmax_splot1;
plot(out{1}.discr.grid.t(ind_splot1)/60, lungRetention(ind_splot1), 'k')

sgtitle({'Lung particle retention (aerodynamic diameter 5 $\mu m$)'}, ...
    'interpreter','latex')

title({'Short-term retention'},...
      'interpreter','latex')
xlabel('Time (hours)')
ylabel('Lung retention (% lung dose)')
ylim([-2 102])
xlim([0 24])
xticks(0:4:24)
hold on

subplot(1,2,2)
plot(out{1}.discr.grid.t/(60*24), lungRetention, 'k')

title({'Long-term retention'},...
      'interpreter','latex')
xlabel('Time (days)')
ylabel('Lung retention (% lung dose)')
ylim([-2 102])
xlim([0 10.5])
hold on
    
% read experimental data from Smith2008
dataSmith = readtable('data/PK/Smith2008_PSL_Gold_6Subjects.csv');
IDs = unique(dataSmith.Subject);

% make predictions with fitted empirical model from Smith2008
tpred = 0:0.1:240;

parSmith = readtable('data/PK/Smith2008_fittedModelParameters.csv');

RetPred_2cmt = @(dat) dat.A1 * exp(-log(2)*tpred/dat.T1) + dat.A2 * exp(-log(2)*tpred/(dat.T2*24));
getSmithRow = @(nm,sbs) parSmith(strcmp(parSmith.Subject,nm) & strcmp(parSmith.Particle,sbs), :);

RetPred = cell(numel(IDs),2); 

for i = 1:length(IDs)
   RetPred{i,1} = RetPred_2cmt(getSmithRow(IDs{i},'PSL'));
   RetPred{i,2} = RetPred_2cmt(getSmithRow(IDs{i},'Gold'));
end


% graphical comparison with PDE model prediction
col = {'r','g','b','c','y','m','k'};

for i = 1:length(IDs)
    data_i = dataSmith(strcmp(IDs{i}, dataSmith.Subject),:);
    PSL_i  = data_i(strcmp('PSL',data_i.Particle),:);
    Gold_i = data_i(strcmp('Gold',data_i.Particle),:);
    
    indPSL_splot1 = PSL_i.Time_h  <= tmax_splot1/60;
    indGld_splot1 = Gold_i.Time_h <= tmax_splot1/60;
    
    subplot(1,2,1)
    plot(PSL_i.Time_h(indPSL_splot1),  PSL_i.lungRetention(indPSL_splot1), [col{i} 'v'])
    plot(Gold_i.Time_h(indGld_splot1),Gold_i.lungRetention(indGld_splot1), [col{i} 'x'])
    
    subplot(1,2,2)
    plot(PSL_i.Time_h/24,  PSL_i.lungRetention, [col{i} 'v'])
    plot(Gold_i.Time_h/24,Gold_i.lungRetention, [col{i} 'x'])

end
hold on

legend({'PDE model prediction',...
    ['Data ' IDs{1} ' (PSL)'],['Data ' IDs{1} ' (Gold)'],...
    ['Data ' IDs{2} ' (PSL)'],['Data ' IDs{2} ' (Gold)'],...
    ['Data ' IDs{3} ' (PSL)'],'etc.'});

ax = findobj(h,'Type','axes');
axis(ax, 'square')

% print results to file
print(h,['results/current/' scriptname], '-depsc')
print(h,['results/archive/' scriptname '_' char(datetime('now'))], '-depsc')
